# Supplementary material for: Using Gene Expression Analysis to Understand Complex Autoimmune Skin Disease Patients: A Series of Four Canine Cutaneous Lupus Erythematosus Cases
Source: Front Vet Sci. 2022 Feb 24;9:778934. doi: 10.3389/fvets.2022.778934 (PMC8907585; doi:10.3389/fvets.2022.778934)
Supplement: Supplementary Table 1 — Probe set and annotations. [file Table_1.XLSX]

## Sheet: genes grouped
Chemokines	IL-16
	TSLP
	CXCL8
	CXCL10
	CXCL11
	CXCL12
	CXCL13
	CXCL16
	CXCL14
	CX3CL1
	CCL1
	CCL2
	CCL3
	CCL4
	CCL5
	CCL7
	CCL8
	CCL13
	CCL23
	CCL16
	CCL17
	CCL19
	CCL20
	CCL21
	CCL22
	CCL24
	CCL25
	CCL26
	CCL27
	CCL28
	PPBP
	CXCL17
cytokines	IFNA7
	IFNA5
	IFNB1
	IFNK
	IFNG
	IFNL2
	IFNL3
	IL4
	IL13
	IL17A
	IL10
	TNF
	IL9
	IL15
	IL21
	IL6
	IL12
	IL1
immune disease	FAS
	FASLG
	CD38
	CD27
	ISG15
	CD86
	CD40L
	CD215
	AHR
	serpinb2
	vgll3
	ACOD1
skin genes	COL1A1
	KRT1
	KRT5
	KRT10
	KRT14
	TGFB1
	TGFB2
	TGFB3
	profillagrin
	involucrin
	loricrin
	EDA
	EDAR
	kit
	rxrg
	vdr
	S100A1
	DCT
	TYR
	PECAM1
	CD207
	BATF3
	SFRP2
	FMO1
	USP18
	DPP4
	WIF1
	IGFBP5
	PPARa
	PPARg
	Foxo1
	Dnmt1
	Scap
	Foxo3a
	CLA
neuroendocrine	substance P
	cyp1a1
	cyp1b1
	melatonin receptor 1
	melatonin receptor 2
	MC5R
	CRHR1
	CRHR2
	ADAR
	ADAR2
	chrna7
	POMC
	SLC6A2
	TRKA
	p75NTR
	PRLR
	SCCE
	ADRB1
	ADRB2
	OXTR
	MC1R
	MC2R
	NK1R
house keeping	b2m
	rpl13a
	cg14980
	hprt
canine cell panel	BLK
	CD19
	MS4A1
	TNFRSF17
	FCRL2
	PNOC
	PTPRC
	CD8A
	CTSW
	GZMA
	GZMB
	KLRB1
	KLRD1
	KLRK1
	PRF1
	HSD11B1
	CD244
	EOMES
	LAG3
	PTGER4
	CD163
	CD84
	MS4A2
	CPA3
	HDC
	CSF3R
	S100A12
	CEACAM1
	IL21R
	NCR1
	CD3E
	CD6
	SH2D1A
	TRAT1
	TBX21
	FOXP3
	PECAM1
	CD207
	BATF3

## Sheet: nanostring cell type approx
Human Gene	Dog Homolog	Cell Type
BLK	BLK	B-cells
CD19	CD19	B-cells
MS4A1	MS4A1	B-cells
TNFRSF17	TNFRSF17	B-cells
FCRL2	FCRL2	B-cells
FAM30A		B-cells
PNOC	PNOC	B-cells
SPIB		B-cells
TCL1A		B-cells
PTPRC	PTPRC	CD45
CD8A	CD8A	CD8 T cells
CD8B		CD8 T cells
CTSW	CTSW	Cytotoxic cells
GNLY		Cytotoxic cells
GZMA	GZMA	Cytotoxic cells
GZMB	GZMB	Cytotoxic cells
GZMH		Cytotoxic cells
KLRB1	KLRB1	Cytotoxic cells
KLRD1	KLRD1	Cytotoxic cells
KLRK1	KLRK1	Cytotoxic cells
PRF1	PRF1	Cytotoxic cells
NKG7		Cytotoxic cells
CCL13	CCL13	DC
CD209		DC
HSD11B1	HSD11B1	DC
CD244	CD244	Exhausted CD8
EOMES	EOMES	Exhausted CD8
LAG3	LAG3	Exhausted CD8
PTGER4	PTGER4	Exhausted CD8
CD163	CD163	Macrophages
CD68		Macrophages
CD84	CD84	Macrophages
MS4A4A		Macrophages
MS4A2	MS4A2	Mast cells
TPSAB1		Mast cells
CPA3	CPA3	Mast cells
HDC	HDC	Mast cells
TPSB2		Mast cells
CSF3R	CSF3R	Neutrophils
S100A12	S100A12	Neutrophils
CEACAM3	CEACAM1	Neutrophils
FCAR		Neutrophils
FCGR3A		Neutrophils
FCGR3B		Neutrophils
FPR1		Neutrophils
SIGLEC5		Neutrophils
IL21R	IL21R	NK CD56dim cells
KIR2DL3		NK CD56dim cells
KIR3DL1		NK CD56dim cells
KIR3DL2		NK CD56dim cells
NCR1	NCR1	NK cells
XCL2		NK cells
XCL1		NK cells
CD3D	CD3D	T-cells
CD3E	CD3E	T-cells
CD3G	CD3G	T-cells
CD6	CD6	T-cells
SH2D1A	SH2D1A	T-cells
TRAT1	TRAT1	T-cells
TBX21	TBX21	Th1 cells
FOXP3	FOXP3	Treg
PECAM1	PECAM1	endothelial cells (not sure how specific though, this can be on other cells I think)
CD207	CD207	Langerhans cells (should go down in lupus)
BATF3	BATF3	dermal CD103+ dendritic cells
