# Supplementary material for: Using Gene Expression Analysis to Understand Complex Autoimmune Skin Disease Patients: A Series of Four Canine Cutaneous Lupus Erythematosus Cases
Source: Front Vet Sci. 2022 Feb 24;9:778934. doi: 10.3389/fvets.2022.778934 (PMC8907585; doi:10.3389/fvets.2022.778934)
Supplement: Supplementary Table 2 — Comparison of human and canine datasets. [file Table_2.XLSX]

## Sheet: Dog vs Human
Human (reanalysis of GSE95474)**									Canine
Matched name	Probe Name	logFC	AveExpr	t	P.Value	adj.P.Val	neglogPval		Matched name	Probe Name	Log2 fold change	P-value	BY.p.value
USP18	USP18	4.64063	5.44711	9.57958	5.47e-08	5.05e-05	7.26201		IFNA5	IFNA5-mRNA	-5.7	0.00215	0.0436
ISG15	ISG15	5.1198	9.31514	8.39655	3.18e-07	0.000134436	6.49757		WIF1	WIF1-mRNA	-4.16	0.000343	0.0125
CD38	CD38	7.67339	1.89846	8.17918	4.48e-07	0.00015629	6.34872		CCL24	CCL24-mRNA	-3.32	0.00552	0.0776
MS4A1	MS4A1	6.97367	-0.444232	8.09427	5.13e-07	0.000159427	6.28988		RXRG	rxrg-mRNA	-2.66	0.0093	0.116
CD19	CD19	5.90181	1.90187	7.69272	9.84e-07	0.000234465	6.007		CCL13	CCL13-mRNA	-2.57	0.000256	0.0119
ADAR	ADAR	1.44069	7.5079	7.67467	1.01e-06	0.000234465	5.99568		CCL27	CCL27-mRNA	-2.45	0.000268	0.0119
kit	KIT	-1.558	3.64169	-7.45563	1.46e-06	0.000283413	5.83565		PPARG	PPARg-mRNA	-2.42	0.0032	0.058
EDA	EDA	-1.82254	1.52806	-7.05851	2.87e-06	0.00037019	5.54212		IFNA7	IFNA7-mRNA	-2.32	0.129	1
TNFRSF17	TNFRSF17	5.92704	-0.645762	6.65108	5.88e-06	0.000488203	5.23062		IL6	IL6-mRNA	-2.2	0.0424	0.406
LAG3	LAG3	5.41107	4.80804	6.64877	5.9e-06	0.000488203	5.22915		CCL16	CCL16-mRNA	-2.2	0.0713	0.634
PPBP	PPBP	-3.4362	-1.42778	-6.53075	7.3e-06	0.000541957	5.13668		S100A1	S100A1-mRNA	-2.11	0.0521	0.494
PRF1	PRF1	4.42588	0.940203	6.4364	8.66e-06	0.000600094	5.06248		NK1R	NK1R-mRNA	-2.01	0.00701	0.0955
PNOC	PNOC	5.70846	0.137924	6.39104	9.4e-06	0.000625714	5.02687		PNOC	PNOC-mRNA	-1.93	0.143	1
TBX21	TBX21	5.02667	1.9044	6.37395	9.7e-06	0.000634142	5.01323		CPA3	CPA3-mRNA	-1.86	0.0144	0.169
CCL8	CCL8	5.41345	2.04624	6.34217	1.03e-05	0.000654578	4.98716		Foxo1	Foxo1-mRNA	-1.85	6.66e-07	0.000581
KLRD1	KLRD1	5.80318	-0.0992716	6.27342	1.17e-05	0.000695319	4.93181		ADRB1	ADRB1-mRNA	-1.84	0.0985	0.85
GZMB	GZMB	6.35973	5.27562	6.2303	1.26e-05	0.000720353	4.89963		CXCL12	CXCL12-mRNA	-1.7	0.000112	0.0081
CD207	CD207	-3.60654	1.62527	-6.19909	1.34e-05	0.000729736	4.8729		IL4	IL4-mRNA	-1.68	0.128	1
CD27	CD27	4.19053	3.78654	6.11089	1.58e-05	0.000791595	4.80134		FMO1	FMO1-mRNA	-1.58	0.149	1
IFNG	IFNG	4.69573	-0.905219	5.92158	2.25e-05	0.000966412	4.64782		MC5R	MC5R-mRNA	-1.57	0.0124	0.148
KLRK1	KLRK1	4.5686	-0.357509	5.87483	2.45e-05	0.00101125	4.61083		IFNK	IFNK-mRNA	-1.49	0.179	1
CD215	IL15RA	1.57643	2.9292	5.64045	3.84e-05	0.00127956	4.41567		TSLP	TSLP-mRNA	-1.45	0.00361	0.0609
CXCL11	CXCL11	7.47833	3.45247	5.59297	4.2e-05	0.00134141	4.37675		SERPINB2	serpinb2-mRNA	-1.44	0.129	1
IL21R	IL21R	3.79049	2.58937	5.52	4.84e-05	0.00145181	4.31515		CCL21	CCL21-mRNA	-1.42	0.00796	0.105
CXCL13	CXCL13	6.56376	1.37866	5.5152	4.89e-05	0.00145612	4.31069		PPARA	PPARa-mRNA	-1.42	0.0229	0.244
BATF3	BATF3	2.33361	3.32833	5.47882	5.25e-05	0.00150789	4.27984		EDA	EDA-mRNA	-1.34	0.00213	0.0436
SH2D1A	SH2D1A	4.25187	-0.142472	5.47303	5.31e-05	0.00151953	4.27491		P75NTR	p75NTR-mRNA	-1.31	0.0556	0.521
CD8A	CD8A	4.16998	2.94797	5.47189	5.32e-05	0.00152039	4.27409		ADRB2	ADRB2-mRNA	-1.27	0.00422	0.0637
TNF	TNF	2.09504	3.83112	5.45638	5.48e-05	0.00154912	4.26122		TYR	TYR-mRNA	-1.26	0.175	1
CD244	CD244	2.41565	-0.921692	5.42773	5.79e-05	0.00160531	4.23732		PRLR	PRLR-mRNA	-1.16	0.00377	0.0609
CD6	CD6	3.43323	4.0598	5.42073	5.87e-05	0.00161051	4.23136		PECAM1	PECAM1-mRNA	-1.13	0.00335	0.0596
FCRL2	FCRL2	4.01177	-1.53642	5.39884	6.13e-05	0.00165006	4.21254		CYP1B1	cyp1b1-mRNA	-1.11	0.00527	0.0752
CXCL10	CXCL10	6.85709	4.13978	5.34792	6.77e-05	0.00174968	4.16941		IFNB1	IFNB1-mRNA	-1.1	0.104	0.893
IL21	IL21	2.62337	-2.72143	5.33684	6.92e-05	0.00176515	4.15989		CYP1A1	cyp1a1-mRNA	-1.07	0.0205	0.223
CCL4	CCL4	4.34015	3.93008	5.33615	6.93e-05	0.00176515	4.15927		VGLL3	vgll3-mRNA	-1.04	0.0153	0.176
FASLG	FASLG	3.98845	1.54615	5.31983	7.16e-05	0.00179263	4.14509		CCL2	CCL2-mRNA	-1.01	0.0621	0.57
CCL5	CCL5	4.9218	4.98826	5.2397	8.38e-05	0.00197561	4.07676		FOXO3A	Foxo3a-mRNA	-0.92	9.65e-05	0.00765
CCL3	CCL3	4.09336	4.9773	5.21781	8.75e-05	0.00202787	4.05799		IGFBP5	IGFBP5-mRNA	-0.909	0.0668	0.601
WIF1	WIF1	-4.99286	2.21942	-5.16454	9.73e-05	0.00215508	4.01189		CD163	CD163-mRNA	-0.787	0.111	0.943
GZMA	GZMA	4.48667	4.94946	5.14853	0.000100415	0.00218691	3.9982		ADAR2	ADAR2-mRNA	-0.774	0.000786	0.0216
BLK	BLK	5.40654	0.710726	5.13865	0.000102406	0.0022155	3.98967		KIT	kit-mRNA	-0.765	0.00512	0.0743
PTPRC	PTPRC	3.14457	3.70795	5.11853	0.000106586	0.00228104	3.9723		MS4A2	MS4A2-mRNA	-0.763	0.0239	0.251
FOXP3	FOXP3	2.36547	-1.0569	5.05216	0.000121666	0.00248603	3.91483		MELATONIN RECEPTOR 1	melatonin receptor 1-mRNA	-0.733	0.353	1
PRLR	PRLR	-1.70362	-1.42919	-4.99313	0.000136922	0.00267019	3.86353		MC1R	MC1R-mRNA	-0.731	0.333	1
PPARa	PPARA	-1.16238	1.33663	-4.98749	0.000138478	0.00269187	3.85862		PTGER4	PTGER4-mRNA	-0.728	0.00369	0.0609
TRAT1	TRAT1	2.99711	1.80275	4.95281	0.000148461	0.00280811	3.82839		DCT	DCT-mRNA	-0.609	0.544	1
DCT	DCT	-4.27841	3.21185	-4.93969	0.000152427	0.0028446	3.81694		IL-16	IL-16-mRNA	-0.6	0.0221	0.238
CD3E	CD3E	3.29262	1.29346	4.846	0.000184113	0.00321225	3.73492		CXCL14	CXCL14-mRNA	-0.585	0.138	1
CD163	CD163	2.16509	6.80917	4.77299	0.000213444	0.00350782	3.67072		IL21	IL21-mRNA	-0.541	0.606	1
IL10	IL10	2.75001	0.53406	4.66734	0.000264616	0.00405004	3.57738		IL13	IL13-mRNA	-0.494	0.387	1
IL12	IL12B	3.00699	-2.38429	4.64197	0.00027868	0.00416592	3.55489		CCL7	CCL7-mRNA	-0.491	0.384	1
EOMES	EOMES	5.2563	-0.3147	4.62657	0.000287586	0.00425935	3.54123		CD207	CD207-mRNA	-0.469	0.407	1
TYR	TYR	-3.96219	2.42123	-4.55363	0.000333894	0.0047228	3.47639		CCL1	CCL1-mRNA	-0.415	0.678	1
CCL26	CCL26	-1.65093	-0.70517	-4.54725	0.000338295	0.00474738	3.4707		TGFB2	TGFB2-mRNA	-0.403	0.137	1
CTSW	CTSW	3.091	1.6098	4.51864	0.000358756	0.00496929	3.4452		VDR	vdr-mRNA	-0.309	0.295	1
CD84	CD84	2.14085	1.94379	4.44038	0.000421422	0.00551805	3.37528		LORICRIN	loricrin-mRNA	-0.232	0.539	1
EDAR	EDAR	-2.07881	-1.59708	-4.4356	0.00042559	0.00555449	3.37101		IL9	IL9-mRNA	-0.21	0.407	1
CCL27	CCL27	-1.75245	2.20549	-4.41429	0.000444709	0.00571794	3.35192		HSP70	HSP70-mRNA	-0.184	0.517	1
FMO1	FMO1	-1.47817	1.78261	-4.33799	0.000520637	0.00639142	3.28346		DPP4	DPP4-mRNA	-0.117	0.757	1
CCL7	CCL7	3.82572	-1.58855	4.26796	0.000601933	0.00708029	3.22045		AHR	AHR-mRNA	-0.0855	0.681	1
IL15	IL15	1.69099	4.59918	4.22317	0.000660587	0.00756304	3.18007		HSD11B1	HSD11B1-mRNA	-0.073	0.845	1
FLG	FLG	-2.3394	6.9157	-4.21405	0.000673219	0.00762601	3.17184		HDC	HDC-mRNA	-0.0553	0.901	1
CLA	SELPLG	2.62567	3.36353	4.14864	0.000771363	0.00837405	3.11274		DNMT1	Dnmt1-mRNA	-0.0477	0.73	1
CSF3R	CSF3R	2.24558	3.02666	4.09774	0.000857692	0.00896831	3.06667		COL1A1	COL1A1-mRNA	-0.0266	0.961	1
cyp1b1	CYP1B1	1.35887	4.91217	4.02594	0.000996393	0.009893	3.00157		KRT5	KRT5-mRNA	-0.0103	0.976	1
CCL19	CCL19	2.82671	7.23128	3.96865	0.00112321	0.0106916	2.94954		POMC	POMC-mRNA	0	NA	NA
CCL25	CCL25	1.38192	-3.00769	3.83669	0.00148097	0.0131025	2.82945		HIF1A	HIF1A-mRNA	0.0416	0.843	1
S100A12	S100A12	3.54588	0.986499	3.82452	0.00151926	0.0133309	2.81837		CHRNA7	chrna7-mRNA	0.056	0.844	1
KLRB1	KLRB1	2.62661	2.70293	3.78938	0.00163556	0.0140743	2.78633		TGFB1	TGFB1-mRNA	0.151	0.433	1
Scap	SCAP	-0.532977	5.8268	-3.69793	0.00198191	0.016088	2.70292		SCAP	Scap-mRNA	0.173	0.427	1
CD40L	CD40LG	2.253	2.49372	3.6151	0.00235883	0.0181553	2.6273		ACOD1	ACOD1-mRNA	0.184	0.718	1
CCL2	CCL2	2.19289	6.22558	3.53349	0.00280037	0.0205011	2.55278		SCCE	SCCE-mRNA	0.234	0.616	1
Foxo3a	FOXO3	-0.694049	5.30425	-3.53322	0.00280196	0.0205081	2.55254		CX3CL1	CX3CL1-mRNA	0.28	0.315	1
PTGER4	PTGER4	1.29776	5.04932	3.51163	0.00293203	0.0211417	2.53283		CXCL17	CXCL17-mRNA	0.322	0.785	1
IL6	IL6	1.66996	-1.28391	3.44305	0.00338667	0.0234349	2.47023		CCL25	CCL25-mRNA	0.371	0.603	1
CCL28	CCL28	-0.864555	2.64601	-3.44148	0.00339788	0.0234872	2.46879		IL17A	IL17A-mRNA	0.45	0.292	1
HSD11B1	HSD11B1	-2.14723	4.78282	-3.4251	0.00351688	0.024025	2.45384		IL10	IL10-mRNA	0.531	0.0318	0.322
DPP4	DPP4	1.20214	4.46407	3.3971	0.00372994	0.0250198	2.4283		CD38	CD38-mRNA	0.591	0.157	1
KRT1	KRT1	-0.995987	12.0527	-3.36546	0.00398622	0.0262637	2.39944		KRT10	KRT10-mRNA	0.637	0.253	1
rxrg	RXRG	-0.933128	-1.7971	-3.30288	0.0045456	0.0287789	2.34241		SLC6A2	SLC6A2-mRNA	0.679	0.2	1
KRT10	KRT10	-1.00015	12.0733	-3.21133	0.00550686	0.0329099	2.2591		CCL23	CCL23-mRNA	0.713	0.236	1
NCR1	NCR1	1.15981	-2.68314	3.1948	0.00570074	0.0337168	2.24407		MC2R	MC2R-mRNA	0.737	0.36	1
TAC1	TAC1	-1.78681	-3.00003	-3.18061	0.00587252	0.0344416	2.23118		KRT14	KRT14-mRNA	0.747	0.129	1
ADRB2	ADRB2	-0.684422	5.13557	-3.17738	0.00591228	0.0346169	2.22824		EDAR	EDAR-mRNA	0.755	0.29	1
COL1A1	COL1A1	-1.42398	8.02107	-3.09654	0.00699979	0.038975	2.15491		IL15	IL15-mRNA	0.803	0.0109	0.132
OXTR	OXTR	1.18307	-1.22905	3.07239	0.00736132	0.0402988	2.13304		TGFB3	TGFB3-mRNA	0.851	0.0304	0.312
Dnmt1	DNMT1	0.930547	1.65235	2.98508	0.00882743	0.0458776	2.05417		CRHR1	CRHR1-mRNA	0.886	0.127	1
LOR	LOR	-2.2001	10.7854	-2.95028	0.00948845	0.048462	2.0228		CCL26	CCL26-mRNA	0.907	0.305	1
TGFB1	TGFB1	0.97861	3.60811	2.9402	0.00968871	0.0491716	2.01373		CRHR2	CRHR2-mRNA	1.02	0.397	1
S100A1	S100A1	-1.35771	-0.22818	-2.84331	0.0118365	0.0566147	1.92678		CCL20	CCL20-mRNA	1.07	0.151	1
IL1	IL1B	1.72957	2.01907	2.82165	0.0123766	0.0584054	1.9074		KRT1	KRT1-mRNA	1.19	0.0588	0.545
KRT5	KRT5	-0.712695	9.78375	-2.44974	0.0263257	0.0992147	1.57962		MELATONIN RECEPTOR 2	melatonin receptor 2-mRNA	1.21	0.129	1
Foxo1	FOXO1	-0.558224	4.77716	-2.4306	0.0273494	0.101877	1.56305		ADAR	ADAR-mRNA	1.27	8.88e-05	0.00765
FAS	FAS	0.911678	3.94467	2.42693	0.0275503	0.102329	1.55987		CXCL11	CXCL11-mRNA	1.36	0.0867	0.763
CPA3	CPA3	-0.940923	3.7151	-2.37401	0.0306005	0.110114	1.51427		BLK	BLK-mRNA	1.54	0.000794	0.0216
CXCL14	CXCL14	-0.444149	11.126	-2.3366	0.032946	0.115737	1.4822		FAS	FAS-mRNA	1.55	0.000274	0.0119
CRHR1	CRHR1	-0.603015	-0.0790054	-2.28638	0.0363603	0.123721	1.43937		CCL17	CCL17-mRNA	1.58	0.0969	0.844
MTNR1A	MTNR1A	-0.445477	-4.1777	-2.27883	0.036901	0.124808	1.43296		IL1	IL1-mRNA	1.65	0.12	1
MC1R	MC1R	-0.371857	4.30716	-2.21903	0.0414587	0.134943	1.38238		PROFILLAGRIN	profillagrin-mRNA	1.69	0.00392	0.0621
IFNA7	IFNA7	1.71927	-2.89286	1.97527	0.0659402	0.184073	1.18085		CXCL16	CXCL16-mRNA	1.72	1.23e-05	0.00215
CCL1	CCL1	1.04159	-2.11402	1.97432	0.0660564	0.184237	1.18009		CCL8	CCL8-mRNA	1.74	0.0201	0.223
IL-16	IL16	-0.411322	1.64324	-1.97119	0.0664431	0.184961	1.17755		INVOLUCRIN	involucrin-mRNA	1.75	0.00866	0.111
ADRB1	ADRB1	-0.757341	1.26929	-1.94954	0.0691739	0.189702	1.16006		CXCL8	CXCL8-mRNA	1.76	0.167	1
CCL24	CCL24	-0.368329	2.88562	-1.94926	0.0692103	0.189783	1.15983		BATF3	BATF3-mRNA	1.77	0.00646	0.0894
IFNB1	IFNB1	1.28201	-3.41294	1.79497	0.0917743	0.226522	1.03728		CEACAM1	CEACAM1-mRNA	1.82	0.00165	0.0368
CCL22	CCL22	-0.313833	-4.00943	-1.7243	0.104122	0.245281	0.982456		CCL3	CCL3-mRNA	1.85	0.00882	0.111
vgll3	VGLL3	-0.422288	2.41729	-1.70759	0.107245	0.250298	0.969621		CD244	CD244-mRNA	1.87	0.00211	0.0436
NGFR	NGFR	-0.448298	2.8862	-1.69738	0.109193	0.25287	0.961806		SUBSTANCE P	substance P-mRNA	1.89	0.0641	0.582
ACOD1	CAD	-0.217115	4.55216	-1.68789	0.111032	0.255498	0.954554		CCL4	CCL4-mRNA	1.94	0.0204	0.223
TGFB2	TGFB2	-0.626059	-2.51851	-1.66469	0.115639	0.261293	0.936895		CD215	CD215-mRNA	1.95	0.000517	0.0155
KRT14	KRT14	-0.513043	10.4509	-1.49258	0.155209	0.299426	0.809083		CD86	CD86-mRNA	1.96	0.000121	0.00813
SCCE	KLK7	-0.681241	7.26932	-1.45604	0.164929	0.311157	0.782702		PTPRC	PTPRC-mRNA	2.01	0.000274	0.0119
HSP70	HSPA4	0.322085	5.20818	1.4355	0.170609	0.317743	0.767999		FCRL2	FCRL2-mRNA	2.03	0.00807	0.105
CXCL8	IL8	-0.321616	-4.00893	-1.32427	0.204215	0.357151	0.689912		CSF3R	CSF3R-mRNA	2.03	0.0261	0.271
IFNK	IFNK	-0.279128	-3.85144	-1.31458	0.207378	0.360657	0.683237		CD84	CD84-mRNA	2.06	0.00402	0.0626
serpinb2	SERPINB2	-0.570075	-1.1464	-1.28681	0.216659	0.3714	0.664222		CCL22	CCL22-mRNA	2.19	0.0151	0.176
TSLP	TSLP	-0.318261	-4.02527	-1.16663	0.260637	0.418857	0.583965		KLRB1	KLRB1-mRNA	2.35	0.00281	0.0521
CCL13	CCL13	0.696465	3.64991	1.13112	0.27485	0.434228	0.560905		TNF	TNF-mRNA	2.36	0.000198	0.0108
cyp1a1	CYP1A1	-1.92516	0.741048	-1.09707	0.289018	0.448471	0.539075		LAG3	LAG3-mRNA	2.42	0.0189	0.214
CEACAM1	CEACAM1	0.323122	2.12662	1.09491	0.289937	0.449288	0.537697		IL12	IL12-mRNA	2.47	0.00133	0.0341
TGFB3	TGFB3	0.32145	2.83876	1.08541	0.293992	0.453491	0.531665		USP18	USP18-mRNA	2.56	0.0027	0.0511
MTNR1B	MTNR1B	-0.214396	-4.03458	-1.07432	0.298781	0.458572	0.524647		CCL19	CCL19-mRNA	2.58	0.00346	0.0603
HIF1A	HIF1A	0.302866	2.77202	1.07207	0.299763	0.459525	0.523222		PPBP	PPBP-mRNA	2.63	0.00257	0.0508
CCL16	CCL16	-0.279887	-0.648975	-1.04491	0.311757	0.47182	0.506183		NCR1	NCR1-mRNA	2.64	0.0336	0.337
CXCL16	CXCL16	0.331588	3.3708	1.02832	0.319256	0.479554	0.495861		OXTR	OXTR-mRNA	2.76	0.0423	0.406
IFNA5	IFNA2	0.885003	-3.76697	1.00762	0.32879	0.489674	0.483082		TRKA	TRKA-mRNA	2.97	0.041	0.402
CX3CL1	CX3CL1	0.48983	2.98607	0.998906	0.332866	0.493656	0.477731		KLRD1	KLRD1-mRNA	2.99	0.00375	0.0609
NK1R	TACR1	-0.40471	-3.43945	-0.919716	0.371524	0.532154	0.430013		S100A13	CLA-mRNA	3.18	2.43e-05	0.00282
CCL20	CCL20	0.628268	-1.24479	0.874193	0.395083	0.555498	0.403312		CCL6	KLRK1-mRNA	3.2	0.00479	0.0708
PECAM1	PECAM1	0.149127	4.73544	0.837088	0.415002	0.57328	0.381949		GZMB	CTSW-mRNA	3.36	0.0073	0.0978
PPARg	PPARG	-0.352158	2.30268	-0.807644	0.431265	0.588072	0.365256		IFNG	IFNG-mRNA	3.53	0.000429	0.0137
TRKA	NTRK1	0.615518	-3.10289	0.807318	0.431448	0.588171	0.365072		TRAT1	TRAT1-mRNA	3.64	0.0363	0.359
IL4	IL4	0.430964	-3.43792	0.801143	0.43491	0.591283	0.361601		FASLG	FASLG-mRNA	3.67	0.00138	0.0343
CCL21	CCL21	0.233058	4.73104	0.734783	0.473217	0.62511	0.32494		SH2D1A	SH2D1A-mRNA	3.69	0.0015	0.0349
SLC6A2	SLC6A2	-0.372779	1.7786	-0.715696	0.484603	0.635688	0.314614		CD3E	CD3E-mRNA	3.81	8.07e-05	0.00765
CRHR2	CRHR2	-0.193561	-2.50826	-0.646525	0.527203	0.671297	0.278022		CD6	CD6-mRNA	3.93	0.000147	0.00853
MC2R	MC2R	-0.123989	-4.00275	-0.632864	0.535858	0.677905	0.27095		TBX21	TBX21-mRNA	3.94	0.000431	0.0137
IL9	IL9	0.37543	-3.84523	0.628771	0.538467	0.679785	0.268841		CD40L	CD40L-mRNA	4.04	0.0105	0.129
IL13	IL13	0.260806	-3.42029	0.565119	0.579915	0.713965	0.236636		FOXP3	FOXP3-mRNA	4.12	0.00269	0.0511
HDC	HDC	0.181841	4.57845	0.562335	0.581764	0.715304	0.235253		TNFRSF17	TNFRSF17-mRNA	4.13	9.75e-06	0.00212
MS4A2	MS4A2	-0.201934	1.35716	-0.532815	0.601562	0.730522	0.22072		CD19	CD19-mRNA	4.21	0.00424	0.0637
MC5R	MC5R	-0.515123	-1.75192	-0.522309	0.608687	0.735718	0.215606		CD8A	CD8A-mRNA	4.42	2.59e-05	0.00282
POMC	POMC	-0.167616	2.24493	-0.51448	0.614024	0.73984	0.211815		EOMES	EOMES-mRNA	4.5	0.00194	0.0424
CD86	CD86	-0.349897	3.26843	-0.502889	0.621966	0.746176	0.206233		SFRP2	SFRP2-mRNA	4.79	0.00152	0.0349
IVL	IVL	0.286857	6.6513	0.438616	0.666867	0.779518	0.175961		ISG15	ISG15-mRNA	4.84	0.000586	0.017
CCL17	CCL17	-0.236227	2.85323	-0.388617	0.702736	0.806056	0.153208		MS4A1	MS4A1-mRNA	5.06	0.00143	0.0345
CXCL12	CXCL12	-0.0880914	6.50766	-0.373779	0.713527	0.813952	0.146589		IL21R	IL21R-mRNA	5.19	2.3e-05	0.00282
AHR	AHR	-0.0583687	5.21137	-0.306101	0.763517	0.849235	0.117181		GZMA	GZMA-mRNA	5.8	0.000315	0.0125
IL17A	IL17A	0.111442	-3.64726	0.283554	0.780427	0.860643	0.107668		CXCL13	CXCL13-mRNA	5.8	0.000981	0.0259
SFRP2	SFRP2	-0.161661	5.14938	-0.252339	0.804026	0.876454	0.0947299		CCL28	CCL28-mRNA	6.04	0.000341	0.0125
vdr	VDR	-0.0817033	5.64583	-0.233143	0.818638	0.886957	0.086908		CD27	CD27-mRNA	6.39	0.000323	0.0125
ADAR2	ADARB1	-0.0407826	3.18731	-0.208323	0.837633	0.90012	0.0769461		PRF1	PRF1-mRNA	6.41	0.000137	0.00853
chrna7	CHRNA7	-0.0735002	1.2624	-0.184234	0.856169	0.91158	0.0674403		S100A12	S100A12-mRNA	6.53	0.000442	0.0137
CCL23	CCL23	0.13625	-0.216037	0.172457	0.865264	0.916972	0.0628514		CCL5	CCL5-mRNA	6.56	7.79e-06	0.00212
IGFBP5	IGFBP5	-0.020863	5.59616	-0.065957	0.948238	0.968989	0.0230827		GZMB	GZMB-mRNA	6.75	0.000376	0.0131
CXCL17	CXCL17	-0.0430991	-2.0827	-0.065124	0.948891	0.969316	0.0227839		CXCL10	CXCL10-mRNA	7.07	6.98e-06	0.00212
**aligned IFNA2 with IFNA5 due to probe design; see also note for Canine dataset
Housekeeping - Human
Matched name	Probe Name	logFC	AveExpr	t	P.Value	adj.P.Val
b2m	B2M	1.30924	10.9864	5.22187	8.68e-05	0.00201758
cg14980	CCZ1	0.384591	0.92591	1.8228	0.0872765	0.219475
hprt	HPRT1	0.118634	4.14317	0.540517	0.596365	0.726793
rpl13a	RPL13A	-0.711461	10.3724	-5.12613	0.000104987	0.00225705

## Sheet: VLOOKUP
	Canine CCLE						Mouse (reanalysis of Mande et al JCI 2018)															VLOOKUP
	Matched name	Probe Name	Log2 fold change	P-value	BY.p.value		Matched Name	Probe name	Log2 fold change	std error (log2)	Lower confidence limit (log2)	Upper confidence limit (log2)	Linear fold change	Lower confidence limit (linear)	Upper confidence limit (linear)	P-value	BY.p.value	method	probe.ID	neglogPval
FALSE	FOXO1	Foxo1-mRNA	-1.85	6.66e-07	0.000581		IL1	Il1b-mRNA	6.58	0.235	6.12	7.04	95.9	69.7	132	1.37e-07	0.00074	lm.nb	NM_008361.3:1120	6.86328		FALSE
TRUE	CXCL10	CXCL10-mRNA	7.07	6.98e-06	0.00212		CSF3R	Csf3r-mRNA	5.6	0.393	4.83	6.37	48.5	28.4	82.6	7.45e-06	0.00503	lm.nb	NM_001252651.1:1294	5.12784		TRUE
TRUE	CCL5	CCL5-mRNA	6.56	7.79e-06	0.00212		CXCL11	Cxcl11-mRNA	6.06	0.584	4.92	7.21	66.9	30.3	148	4.66e-05	0.0128	lm.nb	NM_019494.1:345	4.33161		TRUE
TRUE	TNFRSF17	TNFRSF17-mRNA	4.13	9.75e-06	0.00212		CCL4	Ccl4-mRNA	6.96	0.695	5.59	8.32	124	48.3	319	5.76e-05	0.0128	lm.nb	NM_013652.1:140	4.23958		TRUE
TRUE	CXCL16	CXCL16-mRNA	1.72	1.23e-05	0.00215		CCL8	Ccl8-mRNA	4.94	0.516	3.93	5.96	30.8	15.3	62.1	7.38e-05	0.0132	lm.nb	NM_021443.2:150	4.13194		TRUE
TRUE	IL21R	IL21R-mRNA	5.19	2.3e-05	0.00282		HIF1A	Hif1a-mRNA	1.51	0.159	1.2	1.82	2.86	2.3	3.54	7.59e-05	0.0132	lm.nb	NM_010431.2:1294	4.11976		TRUE
TRUE	CLA	CLA-mRNA	3.18	2.43e-05	0.00282		CCL3	Ccl3-mRNA	6.18	0.655	4.89	7.46	72.3	29.7	176	8.07e-05	0.0132	lm.nb	NM_011337.1:60	4.09313		TRUE
TRUE	CD8A	CD8A-mRNA	4.42	2.59e-05	0.00282		CCL5	Ccl5-mRNA	4.4	0.5	3.42	5.38	21.1	10.7	41.6	0.000119	0.0184	lm.nb	NM_013653.3:240	3.92445		TRUE
TRUE	CD3E	CD3E-mRNA	3.81	8.07e-05	0.00765		CCL7	Ccl7-mRNA	5.11	0.649	3.84	6.38	34.5	14.3	83.3	0.000223	0.0238	lm.nb	NM_013654.2:215	3.6517		TRUE
FALSE	ADAR	ADAR-mRNA	1.27	8.88e-05	0.00765		CXCL10	Cxcl10-mRNA	4.69	0.614	3.48	5.89	25.7	11.2	59.3	0.000264	0.0247	lm.nb	NM_021274.1:115	3.5784		FALSE
FALSE	FOXO3A	Foxo3a-mRNA	-0.92	9.65e-05	0.00765		CCL2	Ccl2-mRNA	4.92	0.651	3.64	6.19	30.2	12.5	73.2	0.00028	0.0247	lm.nb	NM_011333.3:415	3.55284		FALSE
TRUE	CXCL12	CXCL12-mRNA	-1.7	0.000112	0.0081		PTPRC	Ptprc-mRNA	1.91	0.253	1.41	2.4	3.75	2.66	5.29	0.000282	0.0247	lm.nb	NM_011210.3:2320	3.54975		TRUE
TRUE	CD86	CD86-mRNA	1.96	0.000121	0.00813		CD38	Cd38-mRNA	1.73	0.235	1.27	2.19	3.31	2.4	4.55	0.000326	0.0259	lm.nb	NM_007646.4:1490	3.48678		TRUE
TRUE	PRF1	PRF1-mRNA	6.41	0.000137	0.00853		IL6	Il6-mRNA	7.92	1.12	5.72	10.1	243	52.7	1120	0.000407	0.0282	lm.nb	NM_031168.1:40	3.39041		TRUE
TRUE	CD6	CD6-mRNA	3.93	0.000147	0.00853		CXCL13	Cxcl13-mRNA	2.76	0.411	1.95	3.56	6.76	3.86	11.8	0.000535	0.0319	lm.nb	NM_018866.2:551	3.27165		TRUE
TRUE	TNF	TNF-mRNA	2.36	0.000198	0.0108		CD84	Cd84-mRNA	2.19	0.327	1.55	2.83	4.57	2.93	7.13	0.000536	0.0319	lm.nb	NM_001252472.1:188	3.27084		TRUE
FALSE	CCL13	CCL13-mRNA	-2.57	0.000256	0.0119		GZMA	Gzma-mRNA	3.78	0.565	2.67	4.89	13.7	6.37	29.6	0.000541	0.0319	lm.nb	NM_010370.2:188	3.2668		FALSE
TRUE	CCL27	CCL27-mRNA	-2.45	0.000268	0.0119		TGFB1	Tgfb1-mRNA	1.21	0.181	0.853	1.56	2.31	1.81	2.95	0.000544	0.0319	lm.nb	NM_011577.1:1470	3.2644		TRUE
TRUE	PTPRC	PTPRC-mRNA	2.01	0.000274	0.0119		CCL1	Ccl1-mRNA	2.41	0.38	1.66	3.15	5.31	3.17	8.89	0.00072	0.0375	lm.nb	NM_011329.2:145	3.14267		TRUE
TRUE	FAS	FAS-mRNA	1.55	0.000274	0.0119		CCL17	Ccl17-mRNA	5.35	0.883	3.62	7.08	40.9	12.3	136	0.000915	0.0441	lm.nb	NM_011332.2:247	3.03858		TRUE
TRUE	GZMA	GZMA-mRNA	5.8	0.000315	0.0125		ISG15	Isg15-mRNA	1.9	0.33	1.26	2.55	3.74	2.39	5.85	0.00118	0.0507	lm.nb	NM_015783.1:395	2.92812		TRUE
TRUE	CD27	CD27-mRNA	6.39	0.000323	0.0125		CLA	Selplg-mRNA	1.98	0.347	1.3	2.66	3.93	2.45	6.3	0.00127	0.054	lm.nb	NM_009151.3:1712	2.8962		TRUE
TRUE	CCL28	CCL28-mRNA	6.04	0.000341	0.0125		HSD11B1	Hsd11b1-mRNA	2.65	0.485	1.7	3.6	6.28	3.25	12.1	0.00157	0.0613	lm.nb	NM_008288.2:110	2.8041		TRUE
FALSE	WIF1	WIF1-mRNA	-4.16	0.000343	0.0125		CD163	Cd163-mRNA	2.85	0.571	1.73	3.97	7.21	3.32	15.7	0.00247	0.0854	lm.nb	NM_053094.2:3225	2.6073		FALSE
TRUE	GZMB	GZMB-mRNA	6.75	0.000376	0.0131		CXCL16	Cxcl16-mRNA	1.28	0.263	0.769	1.8	2.44	1.7	3.48	0.00276	0.0907	lm.nb	NM_023158.6:679	2.55909		TRUE
TRUE	IFNG	IFNG-mRNA	3.53	0.000429	0.0137		USP18	Usp18-mRNA	0.729	0.211	0.315	1.14	1.66	1.24	2.21	0.0136	0.302	lm.nb	NM_011909.2:1190	1.86646		TRUE
TRUE	TBX21	TBX21-mRNA	3.94	0.000431	0.0137		CD86	Cd86-mRNA	1.14	0.342	0.472	1.81	2.21	1.39	3.52	0.0156	0.339	lm.nb	NM_019388.3:251	1.80688		TRUE
FALSE	S100A12	S100A12-mRNA	6.53	0.000442	0.0137		PPARg	Pparg-mRNA	-0.537	0.166	-0.863	-0.211	0.689	0.55	0.864	0.0179	0.378	lm.nb	NM_011146.1:1060	1.74715		FALSE
TRUE	CD215	CD215-mRNA	1.95	0.000517	0.0155		DPP4	Dpp4-mRNA	-0.688	0.215	-1.11	-0.266	0.621	0.464	0.831	0.0186	0.389	lm.nb	NM_001159543.1:1303	1.73049		TRUE
TRUE	ISG15	ISG15-mRNA	4.84	0.000586	0.017		PECAM1	Pecam1-mRNA	0.52	0.165	0.196	0.844	1.43	1.15	1.8	0.0199	0.412	lm.nb	NM_008816.2:1100	1.70115		TRUE
FALSE	ADAR2	ADAR2-mRNA	-0.774	0.000786	0.0216		serpinb2	Serpinb2-mRNA	1.16	0.395	0.391	1.94	2.24	1.31	3.83	0.0256	0.503	lm.nb	NM_001174170.1:715	1.59176		FALSE
TRUE	BLK	BLK-mRNA	1.54	0.000794	0.0216		CD207	Cd207-mRNA	-2.01	0.688	-3.36	-0.666	0.248	0.0972	0.63	0.0264	0.516	lm.nb	NM_144943.3:605	1.5784		TRUE
TRUE	CXCL13	CXCL13-mRNA	5.8	0.000981	0.0259		CD215	Il15ra-mRNA	0.872	0.322	0.241	1.5	1.83	1.18	2.83	0.0352	0.649	lm.nb	NM_008358.2:800	1.45346		TRUE
TRUE	IL12	IL12-mRNA	2.47	0.00133	0.0341		IL-16	Il16-mRNA	0.7	0.259	0.192	1.21	1.62	1.14	2.31	0.0356	0.653	lm.nb	NM_010551.3:3095	1.44855		TRUE
TRUE	FASLG	FASLG-mRNA	3.67	0.00138	0.0343		CCL24	Ccl24-mRNA	1.68	0.682	0.344	3.02	3.21	1.27	8.1	0.0488	0.845	lm.nb	NM_019577.4:335	1.31158		TRUE
TRUE	MS4A1	MS4A1-mRNA	5.06	0.00143	0.0345		COL1A1	Col1a1-mRNA	1.03	0.482	0.0859	1.98	2.04	1.06	3.93	0.0763	1	lm.nb	NM_007742.3:215	1.11748		TRUE
TRUE	SH2D1A	SH2D1A-mRNA	3.69	0.0015	0.0349		CXCL12	Cxcl12-mRNA	0.636	0.306	0.0355	1.24	1.55	1.02	2.36	0.0832	1	lm.nb	NM_021704.3:259	1.07988		TRUE
FALSE	SFRP2	SFRP2-mRNA	4.79	0.00152	0.0349		GZMB	Gzmb-mRNA	3.78	1.79	0.275	7.28	13.7	1.21	155	0.0882	1	Wald	NM_013542.2:1020	1.05453		FALSE
TRUE	CEACAM1	CEACAM1-mRNA	1.82	0.00165	0.0368		IL10	Il10-mRNA	2.68	1.35	0.0413	5.32	6.41	1.03	39.9	0.103	1	Wald	NM_010548.1:985	0.987163		TRUE
TRUE	EOMES	EOMES-mRNA	4.5	0.00194	0.0424		TGFB2	Tgfb2-mRNA	-0.572	0.339	-1.24	0.0922	0.673	0.425	1.07	0.142	1	lm.nb	NM_009367.1:1685	0.847712		TRUE
TRUE	CD244	CD244-mRNA	1.87	0.00211	0.0436		CCL27	Ccl27a-mRNA	-1.04	0.67	-2.35	0.275	0.487	0.196	1.21	0.172	1	lm.nb	NM_001048179.1:265	0.764472		TRUE
FALSE	EDA	EDA-mRNA	-1.34	0.00213	0.0436		CCL21	Ccl21a-mRNA	0.563	0.395	-0.211	1.34	1.48	0.864	2.53	0.204	1	lm.nb	NM_011124.4:170	0.69037		FALSE
TRUE	IFNA5	IFNA5-mRNA	-5.7	0.00215	0.0436		CCL22	Ccl22-mRNA	0.334	0.235	-0.126	0.794	1.26	0.916	1.73	0.205	1	lm.nb	NM_009137.2:1096	0.688246		TRUE
TRUE	PPBP	PPBP-mRNA	2.63	0.00257	0.0508		IL13	Il13-mRNA	2.82	2.09	-1.27	6.91	7.07	0.416	120	0.234	1	Wald	NM_008355.2:425	0.630784		TRUE
TRUE	FOXP3	FOXP3-mRNA	4.12	0.00269	0.0511		CD3E	Cd3e-mRNA	-0.457	0.382	-1.21	0.291	0.728	0.434	1.22	0.276	1	lm.nb	NM_007648.4:380	0.559091		TRUE
TRUE	USP18	USP18-mRNA	2.56	0.0027	0.0511		FASLG	Fas-mRNA	0.227	0.226	-0.216	0.671	1.17	0.861	1.59	0.354	1	lm.nb	NM_007987.2:596	0.450997		TRUE
TRUE	KLRB1	KLRB1-mRNA	2.35	0.00281	0.0521		IL4	Il4-mRNA	2.24	2.31	-2.28	6.77	4.73	0.205	109	0.376	1	Wald	NM_021283.1:345	0.424812		TRUE
TRUE	PPARG	PPARg-mRNA	-2.42	0.0032	0.058		MS4A2	Ms4a2-mRNA	2.6	2.78	-2.84	8.05	6.08	0.14	264	0.392	1	Wald	NM_001276330.1:104	0.406714		TRUE
TRUE	PECAM1	PECAM1-mRNA	-1.13	0.00335	0.0596		TGFB3	Tgfb3-mRNA	-0.198	0.234	-0.658	0.261	0.871	0.634	1.2	0.43	1	lm.nb	NM_009368.2:2410	0.366532		TRUE
TRUE	CCL19	CCL19-mRNA	2.58	0.00346	0.0603		kit	Kit-mRNA	-0.475	0.582	-1.62	0.667	0.72	0.326	1.59	0.446	1	lm.nb	NM_001122733.1:4275	0.350665		TRUE
FALSE	TSLP	TSLP-mRNA	-1.45	0.00361	0.0609		CCL28	Ccl28-mRNA	0.898	1.18	-1.41	3.2	1.86	0.377	9.2	0.479	1	Wald	NM_020279.3:234	0.319664		FALSE
FALSE	PTGER4	PTGER4-mRNA	-0.728	0.00369	0.0609		CD6	Cd6-mRNA	1.85	2.75	-3.53	7.24	3.61	0.0863	151	0.53	1	Wald	NM_001037801.2:1315	0.275724		FALSE
TRUE	KLRD1	KLRD1-mRNA	2.99	0.00375	0.0609		CD8A	Cd8a-mRNA	1.56	2.31	-2.98	6.09	2.94	0.127	68.3	0.531	1	Wald	NM_001081110.2:355	0.274905		TRUE
FALSE	PRLR	PRLR-mRNA	-1.16	0.00377	0.0609		PPBP	Ppbp-mRNA	1.36	2.14	-2.84	5.55	2.56	0.14	46.9	0.554	1	Wald	NM_023785.2:225	0.25649		FALSE
FALSE	PROFILLAGRIN	profillagrin-mRNA	1.69	0.00392	0.0621		NCR1	Ncr1-mRNA	1.49	2.46	-3.32	6.31	2.81	0.1	79.1	0.57	1	Wald	NM_010746.3:391	0.244125		FALSE
TRUE	CD84	CD84-mRNA	2.06	0.00402	0.0626		FAS	Fasl-mRNA	1.12	2	-2.79	5.03	2.18	0.145	32.7	0.598	1	Wald	NM_010177.3:645	0.223299		TRUE
FALSE	ADRB2	ADRB2-mRNA	-1.27	0.00422	0.0637		IFNA7	Ifna1-mRNA	-0.611	1.09	-2.75	1.53	0.655	0.149	2.88	0.6	1	Wald	NM_010502.2:30	0.221849		FALSE
TRUE	CD19	CD19-mRNA	4.21	0.00424	0.0637		KLRK1	Klrk1-mRNA	1.7	3.07	-4.32	7.71	3.25	0.0502	210	0.604	1	Wald	NM_001083322.1:144	0.218963		TRUE
TRUE	KLRK1	KLRK1-mRNA	3.2	0.00479	0.0708		LAG3	Lag3-mRNA	1.64	3.59	-5.41	8.68	3.11	0.0236	411	0.668	1	Wald	NM_008479.1:1700	0.175224		TRUE
TRUE	KIT	kit-mRNA	-0.765	0.00512	0.0743		TNFRSF17	Tnfrsf17-mRNA	0.885	2.06	-3.15	4.92	1.85	0.113	30.2	0.685	1	Wald	NM_011608.1:140	0.164309		TRUE
FALSE	CYP1B1	cyp1b1-mRNA	-1.11	0.00527	0.0752		CXCL14	Cxcl14-mRNA	-0.146	0.361	-0.855	0.562	0.903	0.553	1.48	0.699	1	lm.nb	XM_006517307.1:446	0.155523		FALSE
TRUE	CCL24	CCL24-mRNA	-3.32	0.00552	0.0776		CCL19	Ccl19-mRNA	-0.14	0.346	-0.818	0.538	0.908	0.567	1.45	0.701	1	lm.nb	NM_011888.2:465	0.154282		TRUE
FALSE	BATF3	BATF3-mRNA	1.77	0.00646	0.0894		CTSW	Ctsw-mRNA	1.22	3.14	-4.94	7.38	2.33	0.0325	167	0.714	1	Wald	NM_009985.4:190	0.146302		FALSE
FALSE	NK1R	NK1R-mRNA	-2.01	0.00701	0.0955		IL17A	Il17a-mRNA	-0.708	2.04	-4.71	3.29	0.612	0.0382	9.8	0.743	1	Wald	NM_010552.3:205	0.129011		FALSE
TRUE	CTSW	CTSW-mRNA	3.36	0.0073	0.0978		IL12	Il12b-mRNA	0.506	1.68	-2.79	3.8	1.42	0.144	14	0.776	1	Wald	NM_008352.1:1045	0.110138		TRUE
TRUE	CCL21	CCL21-mRNA	-1.42	0.00796	0.105		EOMES	Eomes-mRNA	0.599	2.14	-3.6	4.8	1.51	0.0824	27.8	0.791	1	Wald	NM_010136.2:2665	0.101824		TRUE
FALSE	FCRL2	FCRL2-mRNA	2.03	0.00807	0.105		MS4A1	Ms4a1-mRNA	-0.486	1.77	-3.95	2.97	0.714	0.0648	7.86	0.794	1	Wald	NM_007641.5:166	0.100179		FALSE
FALSE	INVOLUCRIN	involucrin-mRNA	1.75	0.00866	0.111		TNF	Tnf-mRNA	2.58	10.4	-17.9	23	5.96	4.12e-06	8620000	0.815	1	Wald	NM_013693.1:1135	0.0888424		FALSE
TRUE	CCL3	CCL3-mRNA	1.85	0.00882	0.111		IFNG	Ifng-mRNA	1.28	5.71	-9.92	12.5	2.42	0.00103	5690	0.832	1	Wald	NM_008337.1:95	0.0798767		TRUE
FALSE	RXRG	rxrg-mRNA	-2.66	0.0093	0.116		KLRD1	Klrd1-mRNA	0.904	4.08	-7.09	8.9	1.87	0.00735	476	0.833	1	Wald	NM_010654.2:434	0.079355		FALSE
TRUE	CD40L	CD40L-mRNA	4.04	0.0105	0.129		IL21	Il21r-mRNA	2.15	10.6	-18.7	23	4.43	2.4e-06	8160000	0.848	1	Wald	NM_021887.1:619	0.0716041		TRUE
TRUE	IL15	IL15-mRNA	0.803	0.0109	0.132		KLRB1	Klrb1-mRNA	0.385	1.95	-3.43	4.2	1.31	0.0925	18.4	0.851	1	Wald	NM_001099918.1:327	0.0700704		TRUE
FALSE	MC5R	MC5R-mRNA	-1.57	0.0124	0.148		CD19	Cd19-mRNA	0.529	2.76	-4.89	5.95	1.44	0.0338	61.7	0.856	1	Wald	NM_009844.2:1118	0.0675262		FALSE
FALSE	CPA3	CPA3-mRNA	-1.86	0.0144	0.169		CD244	Cd244-mRNA	0.389	2.14	-3.8	4.58	1.31	0.0719	23.9	0.863	1	Wald	NM_018729.2:262	0.0639892		FALSE
TRUE	CCL22	CCL22-mRNA	2.19	0.0151	0.176		PRF1	Prf1-mRNA	-0.297	1.68	-3.59	2.99	0.814	0.0832	7.96	0.867	1	Wald	NM_011073.2:1350	0.0619809		TRUE
FALSE	VGLL3	vgll3-mRNA	-1.04	0.0153	0.176		IL15	Il15-mRNA	-0.436	3.11	-6.52	5.65	0.739	0.0109	50.3	0.894	1	Wald	NM_008357.2:854	0.0486625		FALSE
TRUE	LAG3	LAG3-mRNA	2.42	0.0189	0.214		CCL25	Ccl25-mRNA	-0.543	3.92	-8.23	7.14	0.687	0.00334	141	0.895	1	Wald	NM_009138.3:316	0.048177		TRUE
TRUE	CCL8	CCL8-mRNA	1.74	0.0201	0.223		CCL26	Ccl26-mRNA	1.03	10.8	-20.2	22.2	2.04	8.43e-07	4950000	0.928	1	Wald	NM_001013412.2:140	0.032452		TRUE
TRUE	CCL4	CCL4-mRNA	1.94	0.0204	0.223		CX3CL1	Cx3cl1-mRNA	-0.227	2.49	-5.1	4.65	0.854	0.0291	25	0.931	1	Wald	NM_009142.3:125	0.0310503		TRUE
FALSE	CYP1A1	cyp1a1-mRNA	-1.07	0.0205	0.223		CD40L	Cd40lg-mRNA	0.387	4.47	-8.38	9.16	1.31	0.00299	571	0.934	1	Wald	NM_011616.2:600	0.0296531		FALSE
TRUE	IL-16	IL-16-mRNA	-0.6	0.0221	0.238		CD27	Cd27-mRNA	0.583	10.6	-20.3	21.4	1.5	7.9e-07	2840000	0.958	1	Wald	NM_001033126.2:235	0.0186345		TRUE
FALSE	PPARA	PPARa-mRNA	-1.42	0.0229	0.244		IL21R	Il21-mRNA	0.235	4.54	-8.66	9.13	1.18	0.00246	562	0.961	1	Wald	NM_021782.2:1762	0.0172766		FALSE
TRUE	MS4A2	MS4A2-mRNA	-0.763	0.0239	0.251		BLK	Blk-mRNA	-0.452	10.7	-21.4	20.5	0.731	3.65e-07	1460000	0.968	1	Wald	NM_007549.2:2198	0.0141246		TRUE
TRUE	CSF3R	CSF3R-mRNA	2.03	0.0261	0.271		CEACAM1	Ceacam1-mRNA	-0.108	3.2	-6.37	6.16	0.928	0.0121	71.4	0.974	1	Wald	NM_001039185.1:294	0.011441		TRUE
TRUE	TGFB3	TGFB3-mRNA	0.851	0.0304	0.312		TBX21	Tbx21-mRNA	0.226	10.6	-20.5	21	1.17	6.55e-07	2090000	0.984	1	Wald	NM_019507.1:625	0.0070049		TRUE
TRUE	IL10	IL10-mRNA	0.531	0.0318	0.322		IFNB1	Ifnb1-mRNA	-0.208	10.7	-21.1	20.7	0.866	4.38e-07	1710000	0.985	1	Wald	NM_010510.1:335	0.00656377		TRUE
TRUE	NCR1	NCR1-mRNA	2.64	0.0336	0.337		FOXP3	Foxp3-mRNA	0.166	10.6	-20.7	21	1.12	5.86e-07	2150000	0.988	1	Wald	NM_054039.2:194	0.00524306		TRUE
FALSE	TRAT1	TRAT1-mRNA	3.64	0.0363	0.359		IL9	Il9-mRNA	-0.0449	2.76	-5.46	5.37	0.969	0.0227	41.3	0.988	1	Wald	NM_008373.1:39	0.00524306		FALSE
FALSE	TRKA	TRKA-mRNA	2.97	0.041	0.402		SH2D1A	Sh2d1a-mRNA	0.146	10.5	-20.5	20.8	1.11	6.63e-07	1850000	0.989	1	Wald	NM_011364.3:250	0.00480371		FALSE
FALSE	OXTR	OXTR-mRNA	2.76	0.0423	0.406		IFNA5	Ifna2-mRNA	0.0329	2.81	-5.48	5.54	1.02	0.0225	46.6	0.991	1	Wald	NM_010503.2:89	0.00392635		FALSE
TRUE	IL6	IL6-mRNA	-2.2	0.0424	0.406		CCL20	Ccl20-mRNA	0.000552	3.87	-7.58	7.58	1	0.00521	192	1	1	Wald	NM_016960.1:120	0		TRUE
FALSE	S100A1	S100A1-mRNA	-2.11	0.0521	0.494																	FALSE
FALSE	P75NTR	p75NTR-mRNA	-1.31	0.0556	0.521		***aligned IFNA1 with IFNA5 and IFNA2 with IFNA7 due to probe design; see also note for Canine dataset															FALSE
FALSE	KRT1	KRT1-mRNA	1.19	0.0588	0.545		aligned IL1B with IL1 and IL12B with IL12															FALSE
TRUE	CCL2	CCL2-mRNA	-1.01	0.0621	0.57																	TRUE
FALSE	SUBSTANCE P	substance P-mRNA	1.89	0.0641	0.582																	FALSE
FALSE	IGFBP5	IGFBP5-mRNA	-0.909	0.0668	0.601																	FALSE
FALSE	CCL16	CCL16-mRNA	-2.2	0.0713	0.634																	FALSE
TRUE	CXCL11	CXCL11-mRNA	1.36	0.0867	0.763																	TRUE
TRUE	CCL17	CCL17-mRNA	1.58	0.0969	0.844																	TRUE
FALSE	ADRB1	ADRB1-mRNA	-1.84	0.0985	0.85																	FALSE
TRUE	IFNB1	IFNB1-mRNA	-1.1	0.104	0.893																	TRUE
TRUE	CD163	CD163-mRNA	-0.787	0.111	0.943																	TRUE
TRUE	IL1	IL1-mRNA	1.65	0.12	1																	TRUE
FALSE	CRHR1	CRHR1-mRNA	0.886	0.127	1																	FALSE
TRUE	IL4	IL4-mRNA	-1.68	0.128	1																	TRUE
TRUE	IFNA7	IFNA7-mRNA	-2.32	0.129	1																	TRUE
TRUE	SERPINB2	serpinb2-mRNA	-1.44	0.129	1																	TRUE
FALSE	MELATONIN RECEPTOR 2	melatonin receptor 2-mRNA	1.21	0.129	1																	FALSE
FALSE	KRT14	KRT14-mRNA	0.747	0.129	1																	FALSE
TRUE	TGFB2	TGFB2-mRNA	-0.403	0.137	1																	TRUE
TRUE	CXCL14	CXCL14-mRNA	-0.585	0.138	1																	TRUE
FALSE	PNOC	PNOC-mRNA	-1.93	0.143	1																	FALSE
FALSE	FMO1	FMO1-mRNA	-1.58	0.149	1																	FALSE
TRUE	CCL20	CCL20-mRNA	1.07	0.151	1																	TRUE
TRUE	CD38	CD38-mRNA	0.591	0.157	1																	TRUE
FALSE	CXCL8	CXCL8-mRNA	1.76	0.167	1																	FALSE
FALSE	TYR	TYR-mRNA	-1.26	0.175	1																	FALSE
FALSE	IFNK	IFNK-mRNA	-1.49	0.179	1																	FALSE
FALSE	SLC6A2	SLC6A2-mRNA	0.679	0.2	1																	FALSE
FALSE	CCL23	CCL23-mRNA	0.713	0.236	1																	FALSE
FALSE	KRT10	KRT10-mRNA	0.637	0.253	1																	FALSE
FALSE	EDAR	EDAR-mRNA	0.755	0.29	1																	FALSE
TRUE	IL17A	IL17A-mRNA	0.45	0.292	1																	TRUE
FALSE	VDR	vdr-mRNA	-0.309	0.295	1																	FALSE
TRUE	CCL26	CCL26-mRNA	0.907	0.305	1																	TRUE
TRUE	CX3CL1	CX3CL1-mRNA	0.28	0.315	1																	TRUE
FALSE	MC1R	MC1R-mRNA	-0.731	0.333	1																	FALSE
FALSE	MELATONIN RECEPTOR 1	melatonin receptor 1-mRNA	-0.733	0.353	1																	FALSE
FALSE	MC2R	MC2R-mRNA	0.737	0.36	1																	FALSE
TRUE	CCL7	CCL7-mRNA	-0.491	0.384	1																	TRUE
TRUE	IL13	IL13-mRNA	-0.494	0.387	1																	TRUE
FALSE	CRHR2	CRHR2-mRNA	1.02	0.397	1																	FALSE
TRUE	CD207	CD207-mRNA	-0.469	0.407	1																	TRUE
TRUE	IL9	IL9-mRNA	-0.21	0.407	1																	TRUE
FALSE	SCAP	Scap-mRNA	0.173	0.427	1																	FALSE
TRUE	TGFB1	TGFB1-mRNA	0.151	0.433	1																	TRUE
FALSE	HSP70	HSP70-mRNA	-0.184	0.517	1																	FALSE
FALSE	LORICRIN	loricrin-mRNA	-0.232	0.539	1																	FALSE
FALSE	DCT	DCT-mRNA	-0.609	0.544	1																	FALSE
TRUE	CCL25	CCL25-mRNA	0.371	0.603	1																	TRUE
TRUE	IL21	IL21-mRNA	-0.541	0.606	1																	TRUE
FALSE	SCCE	SCCE-mRNA	0.234	0.616	1																	FALSE
TRUE	CCL1	CCL1-mRNA	-0.415	0.678	1																	TRUE
FALSE	AHR	AHR-mRNA	-0.0855	0.681	1																	FALSE
FALSE	ACOD1	ACOD1-mRNA	0.184	0.718	1																	FALSE
FALSE	DNMT1	Dnmt1-mRNA	-0.0477	0.73	1																	FALSE
TRUE	DPP4	DPP4-mRNA	-0.117	0.757	1																	TRUE
FALSE	CXCL17	CXCL17-mRNA	0.322	0.785	1																	FALSE
TRUE	HIF1A	HIF1A-mRNA	0.0416	0.843	1																	TRUE
FALSE	CHRNA7	chrna7-mRNA	0.056	0.844	1																	FALSE
TRUE	HSD11B1	HSD11B1-mRNA	-0.073	0.845	1																	TRUE
FALSE	HDC	HDC-mRNA	-0.0553	0.901	1																	FALSE
TRUE	COL1A1	COL1A1-mRNA	-0.0266	0.961	1																	TRUE
FALSE	KRT5	KRT5-mRNA	-0.0103	0.976	1																	FALSE
FALSE	POMC	POMC-mRNA	0	NA	NA																	FALSE
FALSE																						FALSE

## Sheet: Dog vs Human vs Mouse
Human (reanalysis of GSE95474)**									Mouse (reanalysis of Mande et al JCI 2018)															Canine CCLE
Matched name	Probe Name	logFC	AveExpr	t	P.Value	adj.P.Val	neglogPval		Matched Name	Probe name	Log2 fold change	std error (log2)	Lower confidence limit (log2)	Upper confidence limit (log2)	Linear fold change	Lower confidence limit (linear)	Upper confidence limit (linear)	P-value	BY.p.value	method	probe.ID	neglogPval		Matched name	Probe Name	Log2 fold change	P-value	BY.p.value
CD38	CD38	7.67339	1.89846	8.17918	4.48e-07	0.00015629	6.34872		IL6	Il6-mRNA	7.92	1.12	5.72	10.1	243	52.7	1120	0.000407	0.0282	lm.nb	NM_031168.1:40	3.39041		CXCL10	CXCL10-mRNA	7.07	6.98e-06	0.00212
CXCL11	CXCL11	7.47833	3.45247	5.59297	4.2e-05	0.00134141	4.37675		CCL4	Ccl4-mRNA	6.96	0.695	5.59	8.32	124	48.3	319	5.76e-05	0.0128	lm.nb	NM_013652.1:140	4.23958		GZMB	GZMB-mRNA	6.75	0.000376	0.0131
MS4A1	MS4A1	6.97367	-0.444232	8.09427	5.13e-07	0.000159427	6.28988		IL1	Il1b-mRNA	6.58	0.235	6.12	7.04	95.9	69.7	132	1.37e-07	0.00074	lm.nb	NM_008361.3:1120	6.86328		CCL5	CCL5-mRNA	6.56	7.79e-06	0.00212
CXCL10	CXCL10	6.85709	4.13978	5.34792	6.77e-05	0.00174968	4.16941		CCL3	Ccl3-mRNA	6.18	0.655	4.89	7.46	72.3	29.7	176	8.07e-05	0.0132	lm.nb	NM_011337.1:60	4.09313		PRF1	PRF1-mRNA	6.41	0.000137	0.00853
CXCL13	CXCL13	6.56376	1.37866	5.5152	4.89e-05	0.00145612	4.31069		CXCL11	Cxcl11-mRNA	6.06	0.584	4.92	7.21	66.9	30.3	148	4.66e-05	0.0128	lm.nb	NM_019494.1:345	4.33161		CD27	CD27-mRNA	6.39	0.000323	0.0125
GZMB	GZMB	6.35973	5.27562	6.2303	1.26e-05	0.000720353	4.89963		CSF3R	Csf3r-mRNA	5.6	0.393	4.83	6.37	48.5	28.4	82.6	7.45e-06	0.00503	lm.nb	NM_001252651.1:1294	5.12784		CCL28	CCL28-mRNA	6.04	0.000341	0.0125
TNFRSF17	TNFRSF17	5.92704	-0.645762	6.65108	5.88e-06	0.000488203	5.23062		CCL17	Ccl17-mRNA	5.35	0.883	3.62	7.08	40.9	12.3	136	0.000915	0.0441	lm.nb	NM_011332.2:247	3.03858		GZMA	GZMA-mRNA	5.8	0.000315	0.0125
CD19	CD19	5.90181	1.90187	7.69272	9.84e-07	0.000234465	6.007		CCL7	Ccl7-mRNA	5.11	0.649	3.84	6.38	34.5	14.3	83.3	0.000223	0.0238	lm.nb	NM_013654.2:215	3.6517		CXCL13	CXCL13-mRNA	5.8	0.000981	0.0259
KLRD1	KLRD1	5.80318	-0.0992716	6.27342	1.17e-05	0.000695319	4.93181		CCL8	Ccl8-mRNA	4.94	0.516	3.93	5.96	30.8	15.3	62.1	7.38e-05	0.0132	lm.nb	NM_021443.2:150	4.13194		IL21R	IL21R-mRNA	5.19	2.3e-05	0.00282
CCL8	CCL8	5.41345	2.04624	6.34217	1.03e-05	0.000654578	4.98716		CCL2	Ccl2-mRNA	4.92	0.651	3.64	6.19	30.2	12.5	73.2	0.00028	0.0247	lm.nb	NM_011333.3:415	3.55284		MS4A1	MS4A1-mRNA	5.06	0.00143	0.0345
LAG3	LAG3	5.41107	4.80804	6.64877	5.9e-06	0.000488203	5.22915		CXCL10	Cxcl10-mRNA	4.69	0.614	3.48	5.89	25.7	11.2	59.3	0.000264	0.0247	lm.nb	NM_021274.1:115	3.5784		ISG15	ISG15-mRNA	4.84	0.000586	0.017
BLK	BLK	5.40654	0.710726	5.13865	0.000102406	0.0022155	3.98967		CCL5	Ccl5-mRNA	4.4	0.5	3.42	5.38	21.1	10.7	41.6	0.000119	0.0184	lm.nb	NM_013653.3:240	3.92445		EOMES	EOMES-mRNA	4.5	0.00194	0.0424
EOMES	EOMES	5.2563	-0.3147	4.62657	0.000287586	0.00425935	3.54123		GZMA	Gzma-mRNA	3.78	0.565	2.67	4.89	13.7	6.37	29.6	0.000541	0.0319	lm.nb	NM_010370.2:188	3.2668		CD8A	CD8A-mRNA	4.42	2.59e-05	0.00282
ISG15	ISG15	5.1198	9.31514	8.39655	3.18e-07	0.000134436	6.49757		GZMB	Gzmb-mRNA	3.78	1.79	0.275	7.28	13.7	1.21	155	0.0882	1	Wald	NM_013542.2:1020	1.05453		CD19	CD19-mRNA	4.21	0.00424	0.0637
TBX21	TBX21	5.02667	1.9044	6.37395	9.7e-06	0.000634142	5.01323		CD163	Cd163-mRNA	2.85	0.571	1.73	3.97	7.21	3.32	15.7	0.00247	0.0854	lm.nb	NM_053094.2:3225	2.6073		TNFRSF17	TNFRSF17-mRNA	4.13	9.75e-06	0.00212
CCL5	CCL5	4.9218	4.98826	5.2397	8.38e-05	0.00197561	4.07676		IL13	Il13-mRNA	2.82	2.09	-1.27	6.91	7.07	0.416	120	0.234	1	Wald	NM_008355.2:425	0.630784		FOXP3	FOXP3-mRNA	4.12	0.00269	0.0511
IFNG	IFNG	4.69573	-0.905219	5.92158	2.25e-05	0.000966412	4.64782		CXCL13	Cxcl13-mRNA	2.76	0.411	1.95	3.56	6.76	3.86	11.8	0.000535	0.0319	lm.nb	NM_018866.2:551	3.27165		CD40L	CD40L-mRNA	4.04	0.0105	0.129
USP18	USP18	4.64063	5.44711	9.57958	5.47e-08	5.05e-05	7.26201		IL10	Il10-mRNA	2.68	1.35	0.0413	5.32	6.41	1.03	39.9	0.103	1	Wald	NM_010548.1:985	0.987163		TBX21	TBX21-mRNA	3.94	0.000431	0.0137
KLRK1	KLRK1	4.5686	-0.357509	5.87483	2.45e-05	0.00101125	4.61083		HSD11B1	Hsd11b1-mRNA	2.65	0.485	1.7	3.6	6.28	3.25	12.1	0.00157	0.0613	lm.nb	NM_008288.2:110	2.8041		CD6	CD6-mRNA	3.93	0.000147	0.00853
GZMA	GZMA	4.48667	4.94946	5.14853	0.000100415	0.00218691	3.9982		MS4A2	Ms4a2-mRNA	2.6	2.78	-2.84	8.05	6.08	0.14	264	0.392	1	Wald	NM_001276330.1:104	0.406714		CD3E	CD3E-mRNA	3.81	8.07e-05	0.00765
PRF1	PRF1	4.42588	0.940203	6.4364	8.66e-06	0.000600094	5.06248		TNF	Tnf-mRNA	2.58	10.4	-17.9	23	5.96	4.12e-06	8620000	0.815	1	Wald	NM_013693.1:1135	0.0888424		SH2D1A	SH2D1A-mRNA	3.69	0.0015	0.0349
CCL4	CCL4	4.34015	3.93008	5.33615	6.93e-05	0.00176515	4.15927		CCL1	Ccl1-mRNA	2.41	0.38	1.66	3.15	5.31	3.17	8.89	0.00072	0.0375	lm.nb	NM_011329.2:145	3.14267		FASLG	FASLG-mRNA	3.67	0.00138	0.0343
SH2D1A	SH2D1A	4.25187	-0.142472	5.47303	5.31e-05	0.00151953	4.27491		IL4	Il4-mRNA	2.24	2.31	-2.28	6.77	4.73	0.205	109	0.376	1	Wald	NM_021283.1:345	0.424812		IFNG	IFNG-mRNA	3.53	0.000429	0.0137
CD27	CD27	4.19053	3.78654	6.11089	1.58e-05	0.000791595	4.80134		CD84	Cd84-mRNA	2.19	0.327	1.55	2.83	4.57	2.93	7.13	0.000536	0.0319	lm.nb	NM_001252472.1:188	3.27084		CTSW	CTSW-mRNA	3.36	0.0073	0.0978
CD8A	CD8A	4.16998	2.94797	5.47189	5.32e-05	0.00152039	4.27409		IL21	Il21r-mRNA	2.15	10.6	-18.7	23	4.43	2.4e-06	8160000	0.848	1	Wald	NM_021887.1:619	0.0716041		KLRK1	KLRK1-mRNA	3.2	0.00479	0.0708
CCL3	CCL3	4.09336	4.9773	5.21781	8.75e-05	0.00202787	4.05799		CLA	Selplg-mRNA	1.98	0.347	1.3	2.66	3.93	2.45	6.3	0.00127	0.054	lm.nb	NM_009151.3:1712	2.8962		CLA	CLA-mRNA	3.18	2.43e-05	0.00282
FASLG	FASLG	3.98845	1.54615	5.31983	7.16e-05	0.00179263	4.14509		PTPRC	Ptprc-mRNA	1.91	0.253	1.41	2.4	3.75	2.66	5.29	0.000282	0.0247	lm.nb	NM_011210.3:2320	3.54975		KLRD1	KLRD1-mRNA	2.99	0.00375	0.0609
CCL7	CCL7	3.82572	-1.58855	4.26796	0.000601933	0.00708029	3.22045		ISG15	Isg15-mRNA	1.9	0.33	1.26	2.55	3.74	2.39	5.85	0.00118	0.0507	lm.nb	NM_015783.1:395	2.92812		NCR1	NCR1-mRNA	2.64	0.0336	0.337
IL21R	IL21R	3.79049	2.58937	5.52	4.84e-05	0.00145181	4.31515		CD6	Cd6-mRNA	1.85	2.75	-3.53	7.24	3.61	0.0863	151	0.53	1	Wald	NM_001037801.2:1315	0.275724		PPBP	PPBP-mRNA	2.63	0.00257	0.0508
CD6	CD6	3.43323	4.0598	5.42073	5.87e-05	0.00161051	4.23136		CD38	Cd38-mRNA	1.73	0.235	1.27	2.19	3.31	2.4	4.55	0.000326	0.0259	lm.nb	NM_007646.4:1490	3.48678		CCL19	CCL19-mRNA	2.58	0.00346	0.0603
CD3E	CD3E	3.29262	1.29346	4.846	0.000184113	0.00321225	3.73492		KLRK1	Klrk1-mRNA	1.7	3.07	-4.32	7.71	3.25	0.0502	210	0.604	1	Wald	NM_001083322.1:144	0.218963		USP18	USP18-mRNA	2.56	0.0027	0.0511
PTPRC	PTPRC	3.14457	3.70795	5.11853	0.000106586	0.00228104	3.9723		CCL24	Ccl24-mRNA	1.68	0.682	0.344	3.02	3.21	1.27	8.1	0.0488	0.845	lm.nb	NM_019577.4:335	1.31158		IL12	IL12-mRNA	2.47	0.00133	0.0341
CTSW	CTSW	3.091	1.6098	4.51864	0.000358756	0.00496929	3.4452		LAG3	Lag3-mRNA	1.64	3.59	-5.41	8.68	3.11	0.0236	411	0.668	1	Wald	NM_008479.1:1700	0.175224		LAG3	LAG3-mRNA	2.42	0.0189	0.214
IL12	IL12B	3.00699	-2.38429	4.64197	0.00027868	0.00416592	3.55489		CD8A	Cd8a-mRNA	1.56	2.31	-2.98	6.09	2.94	0.127	68.3	0.531	1	Wald	NM_001081110.2:355	0.274905		TNF	TNF-mRNA	2.36	0.000198	0.0108
CCL19	CCL19	2.82671	7.23128	3.96865	0.00112321	0.0106916	2.94954		HIF1A	Hif1a-mRNA	1.51	0.159	1.2	1.82	2.86	2.3	3.54	7.59e-05	0.0132	lm.nb	NM_010431.2:1294	4.11976		KLRB1	KLRB1-mRNA	2.35	0.00281	0.0521
IL10	IL10	2.75001	0.53406	4.66734	0.000264616	0.00405004	3.57738		NCR1	Ncr1-mRNA	1.49	2.46	-3.32	6.31	2.81	0.1	79.1	0.57	1	Wald	NM_010746.3:391	0.244125		CCL22	CCL22-mRNA	2.19	0.0151	0.176
KLRB1	KLRB1	2.62661	2.70293	3.78938	0.00163556	0.0140743	2.78633		PPBP	Ppbp-mRNA	1.36	2.14	-2.84	5.55	2.56	0.14	46.9	0.554	1	Wald	NM_023785.2:225	0.25649		CD84	CD84-mRNA	2.06	0.00402	0.0626
CLA	SELPLG	2.62567	3.36353	4.14864	0.000771363	0.00837405	3.11274		CXCL16	Cxcl16-mRNA	1.28	0.263	0.769	1.8	2.44	1.7	3.48	0.00276	0.0907	lm.nb	NM_023158.6:679	2.55909		CSF3R	CSF3R-mRNA	2.03	0.0261	0.271
IL21	IL21	2.62337	-2.72143	5.33684	6.92e-05	0.00176515	4.15989		IFNG	Ifng-mRNA	1.28	5.71	-9.92	12.5	2.42	0.00103	5690	0.832	1	Wald	NM_008337.1:95	0.0798767		PTPRC	PTPRC-mRNA	2.01	0.000274	0.0119
CD244	CD244	2.41565	-0.921692	5.42773	5.79e-05	0.00160531	4.23732		CTSW	Ctsw-mRNA	1.22	3.14	-4.94	7.38	2.33	0.0325	167	0.714	1	Wald	NM_009985.4:190	0.146302		CD86	CD86-mRNA	1.96	0.000121	0.00813
FOXP3	FOXP3	2.36547	-1.0569	5.05216	0.000121666	0.00248603	3.91483		TGFB1	Tgfb1-mRNA	1.21	0.181	0.853	1.56	2.31	1.81	2.95	0.000544	0.0319	lm.nb	NM_011577.1:1470	3.2644		CD215	CD215-mRNA	1.95	0.000517	0.0155
CD40L	CD40LG	2.253	2.49372	3.6151	0.00235883	0.0181553	2.6273		serpinb2	Serpinb2-mRNA	1.16	0.395	0.391	1.94	2.24	1.31	3.83	0.0256	0.503	lm.nb	NM_001174170.1:715	1.59176		CCL4	CCL4-mRNA	1.94	0.0204	0.223
CSF3R	CSF3R	2.24558	3.02666	4.09774	0.000857692	0.00896831	3.06667		CD86	Cd86-mRNA	1.14	0.342	0.472	1.81	2.21	1.39	3.52	0.0156	0.339	lm.nb	NM_019388.3:251	1.80688		CD244	CD244-mRNA	1.87	0.00211	0.0436
CCL2	CCL2	2.19289	6.22558	3.53349	0.00280037	0.0205011	2.55278		FAS	Fasl-mRNA	1.12	2	-2.79	5.03	2.18	0.145	32.7	0.598	1	Wald	NM_010177.3:645	0.223299		CCL3	CCL3-mRNA	1.85	0.00882	0.111
CD163	CD163	2.16509	6.80917	4.77299	0.000213444	0.00350782	3.67072		COL1A1	Col1a1-mRNA	1.03	0.482	0.0859	1.98	2.04	1.06	3.93	0.0763	1	lm.nb	NM_007742.3:215	1.11748		CEACAM1	CEACAM1-mRNA	1.82	0.00165	0.0368
CD84	CD84	2.14085	1.94379	4.44038	0.000421422	0.00551805	3.37528		CCL26	Ccl26-mRNA	1.03	10.8	-20.2	22.2	2.04	8.43e-07	4950000	0.928	1	Wald	NM_001013412.2:140	0.032452		CCL8	CCL8-mRNA	1.74	0.0201	0.223
TNF	TNF	2.09504	3.83112	5.45638	5.48e-05	0.00154912	4.26122		KLRD1	Klrd1-mRNA	0.904	4.08	-7.09	8.9	1.87	0.00735	476	0.833	1	Wald	NM_010654.2:434	0.079355		CXCL16	CXCL16-mRNA	1.72	1.23e-05	0.00215
IL1	IL1B	1.72957	2.01907	2.82165	0.0123766	0.0584054	1.9074		CCL28	Ccl28-mRNA	0.898	1.18	-1.41	3.2	1.86	0.377	9.2	0.479	1	Wald	NM_020279.3:234	0.319664		IL1	IL1-mRNA	1.65	0.12	1
IFNA7	IFNA7	1.71927	-2.89286	1.97527	0.0659402	0.184073	1.18085		TNFRSF17	Tnfrsf17-mRNA	0.885	2.06	-3.15	4.92	1.85	0.113	30.2	0.685	1	Wald	NM_011608.1:140	0.164309		CCL17	CCL17-mRNA	1.58	0.0969	0.844
IL15	IL15	1.69099	4.59918	4.22317	0.000660587	0.00756304	3.18007		CD215	Il15ra-mRNA	0.872	0.322	0.241	1.5	1.83	1.18	2.83	0.0352	0.649	lm.nb	NM_008358.2:800	1.45346		FAS	FAS-mRNA	1.55	0.000274	0.0119
IL6	IL6	1.66996	-1.28391	3.44305	0.00338667	0.0234349	2.47023		USP18	Usp18-mRNA	0.729	0.211	0.315	1.14	1.66	1.24	2.21	0.0136	0.302	lm.nb	NM_011909.2:1190	1.86646		BLK	BLK-mRNA	1.54	0.000794	0.0216
CD215	IL15RA	1.57643	2.9292	5.64045	3.84e-05	0.00127956	4.41567		IL-16	Il16-mRNA	0.7	0.259	0.192	1.21	1.62	1.14	2.31	0.0356	0.653	lm.nb	NM_010551.3:3095	1.44855		CXCL11	CXCL11-mRNA	1.36	0.0867	0.763
CCL25	CCL25	1.38192	-3.00769	3.83669	0.00148097	0.0131025	2.82945		CXCL12	Cxcl12-mRNA	0.636	0.306	0.0355	1.24	1.55	1.02	2.36	0.0832	1	lm.nb	NM_021704.3:259	1.07988		CCL20	CCL20-mRNA	1.07	0.151	1
IFNB1	IFNB1	1.28201	-3.41294	1.79497	0.0917743	0.226522	1.03728		EOMES	Eomes-mRNA	0.599	2.14	-3.6	4.8	1.51	0.0824	27.8	0.791	1	Wald	NM_010136.2:2665	0.101824		CCL26	CCL26-mRNA	0.907	0.305	1
DPP4	DPP4	1.20214	4.46407	3.3971	0.00372994	0.0250198	2.4283		CD27	Cd27-mRNA	0.583	10.6	-20.3	21.4	1.5	7.9e-07	2840000	0.958	1	Wald	NM_001033126.2:235	0.0186345		TGFB3	TGFB3-mRNA	0.851	0.0304	0.312
NCR1	NCR1	1.15981	-2.68314	3.1948	0.00570074	0.0337168	2.24407		CCL21	Ccl21a-mRNA	0.563	0.395	-0.211	1.34	1.48	0.864	2.53	0.204	1	lm.nb	NM_011124.4:170	0.69037		IL15	IL15-mRNA	0.803	0.0109	0.132
CCL1	CCL1	1.04159	-2.11402	1.97432	0.0660564	0.184237	1.18009		CD19	Cd19-mRNA	0.529	2.76	-4.89	5.95	1.44	0.0338	61.7	0.856	1	Wald	NM_009844.2:1118	0.0675262		CD38	CD38-mRNA	0.591	0.157	1
TGFB1	TGFB1	0.97861	3.60811	2.9402	0.00968871	0.0491716	2.01373		PECAM1	Pecam1-mRNA	0.52	0.165	0.196	0.844	1.43	1.15	1.8	0.0199	0.412	lm.nb	NM_008816.2:1100	1.70115		IL10	IL10-mRNA	0.531	0.0318	0.322
FAS	FAS	0.911678	3.94467	2.42693	0.0275503	0.102329	1.55987		IL12	Il12b-mRNA	0.506	1.68	-2.79	3.8	1.42	0.144	14	0.776	1	Wald	NM_008352.1:1045	0.110138		IL17A	IL17A-mRNA	0.45	0.292	1
IFNA5	IFNA2	0.885003	-3.76697	1.00762	0.32879	0.489674	0.483082		CD244	Cd244-mRNA	0.389	2.14	-3.8	4.58	1.31	0.0719	23.9	0.863	1	Wald	NM_018729.2:262	0.0639892		CCL25	CCL25-mRNA	0.371	0.603	1
CCL20	CCL20	0.628268	-1.24479	0.874193	0.395083	0.555498	0.403312		CD40L	Cd40lg-mRNA	0.387	4.47	-8.38	9.16	1.31	0.00299	571	0.934	1	Wald	NM_011616.2:600	0.0296531		CX3CL1	CX3CL1-mRNA	0.28	0.315	1
CX3CL1	CX3CL1	0.48983	2.98607	0.998906	0.332866	0.493656	0.477731		KLRB1	Klrb1-mRNA	0.385	1.95	-3.43	4.2	1.31	0.0925	18.4	0.851	1	Wald	NM_001099918.1:327	0.0700704		TGFB1	TGFB1-mRNA	0.151	0.433	1
IL4	IL4	0.430964	-3.43792	0.801143	0.43491	0.591283	0.361601		CCL22	Ccl22-mRNA	0.334	0.235	-0.126	0.794	1.26	0.916	1.73	0.205	1	lm.nb	NM_009137.2:1096	0.688246		HIF1A	HIF1A-mRNA	0.0416	0.843	1
IL9	IL9	0.37543	-3.84523	0.628771	0.538467	0.679785	0.268841		IL21R	Il21-mRNA	0.235	4.54	-8.66	9.13	1.18	0.00246	562	0.961	1	Wald	NM_021782.2:1762	0.0172766		COL1A1	COL1A1-mRNA	-0.0266	0.961	1
CXCL16	CXCL16	0.331588	3.3708	1.02832	0.319256	0.479554	0.495861		FASLG	Fas-mRNA	0.227	0.226	-0.216	0.671	1.17	0.861	1.59	0.354	1	lm.nb	NM_007987.2:596	0.450997		HSD11B1	HSD11B1-mRNA	-0.073	0.845	1
CEACAM1	CEACAM1	0.323122	2.12662	1.09491	0.289937	0.449288	0.537697		TBX21	Tbx21-mRNA	0.226	10.6	-20.5	21	1.17	6.55e-07	2090000	0.984	1	Wald	NM_019507.1:625	0.0070049		DPP4	DPP4-mRNA	-0.117	0.757	1
TGFB3	TGFB3	0.32145	2.83876	1.08541	0.293992	0.453491	0.531665		FOXP3	Foxp3-mRNA	0.166	10.6	-20.7	21	1.12	5.86e-07	2150000	0.988	1	Wald	NM_054039.2:194	0.00524306		IL9	IL9-mRNA	-0.21	0.407	1
HIF1A	HIF1A	0.302866	2.77202	1.07207	0.299763	0.459525	0.523222		SH2D1A	Sh2d1a-mRNA	0.146	10.5	-20.5	20.8	1.11	6.63e-07	1850000	0.989	1	Wald	NM_011364.3:250	0.00480371		TGFB2	TGFB2-mRNA	-0.403	0.137	1
IL13	IL13	0.260806	-3.42029	0.565119	0.579915	0.713965	0.236636		IFNA5	Ifna2-mRNA	0.0329	2.81	-5.48	5.54	1.02	0.0225	46.6	0.991	1	Wald	NM_010503.2:89	0.00392635		CCL1	CCL1-mRNA	-0.415	0.678	1
CCL21	CCL21	0.233058	4.73104	0.734783	0.473217	0.62511	0.32494		CCL20	Ccl20-mRNA	0.000552	3.87	-7.58	7.58	1	0.00521	192	1	1	Wald	NM_016960.1:120	0		CD207	CD207-mRNA	-0.469	0.407	1
PECAM1	PECAM1	0.149127	4.73544	0.837088	0.415002	0.57328	0.381949		IL9	Il9-mRNA	-0.0449	2.76	-5.46	5.37	0.969	0.0227	41.3	0.988	1	Wald	NM_008373.1:39	0.00524306		CCL7	CCL7-mRNA	-0.491	0.384	1
IL17A	IL17A	0.111442	-3.64726	0.283554	0.780427	0.860643	0.107668		CEACAM1	Ceacam1-mRNA	-0.108	3.2	-6.37	6.16	0.928	0.0121	71.4	0.974	1	Wald	NM_001039185.1:294	0.011441		IL13	IL13-mRNA	-0.494	0.387	1
CXCL12	CXCL12	-0.0880914	6.50766	-0.373779	0.713527	0.813952	0.146589		CCL19	Ccl19-mRNA	-0.14	0.346	-0.818	0.538	0.908	0.567	1.45	0.701	1	lm.nb	NM_011888.2:465	0.154282		IL21	IL21-mRNA	-0.541	0.606	1
MS4A2	MS4A2	-0.201934	1.35716	-0.532815	0.601562	0.730522	0.22072		CXCL14	Cxcl14-mRNA	-0.146	0.361	-0.855	0.562	0.903	0.553	1.48	0.699	1	lm.nb	XM_006517307.1:446	0.155523		CXCL14	CXCL14-mRNA	-0.585	0.138	1
CCL17	CCL17	-0.236227	2.85323	-0.388617	0.702736	0.806056	0.153208		TGFB3	Tgfb3-mRNA	-0.198	0.234	-0.658	0.261	0.871	0.634	1.2	0.43	1	lm.nb	NM_009368.2:2410	0.366532		IL-16	IL-16-mRNA	-0.6	0.0221	0.238
CCL22	CCL22	-0.313833	-4.00943	-1.7243	0.104122	0.245281	0.982456		IFNB1	Ifnb1-mRNA	-0.208	10.7	-21.1	20.7	0.866	4.38e-07	1710000	0.985	1	Wald	NM_010510.1:335	0.00656377		MS4A2	MS4A2-mRNA	-0.763	0.0239	0.251
CD86	CD86	-0.349897	3.26843	-0.502889	0.621966	0.746176	0.206233		CX3CL1	Cx3cl1-mRNA	-0.227	2.49	-5.1	4.65	0.854	0.0291	25	0.931	1	Wald	NM_009142.3:125	0.0310503		KIT	kit-mRNA	-0.765	0.00512	0.0743
PPARg	PPARG	-0.352158	2.30268	-0.807644	0.431265	0.588072	0.365256		PRF1	Prf1-mRNA	-0.297	1.68	-3.59	2.99	0.814	0.0832	7.96	0.867	1	Wald	NM_011073.2:1350	0.0619809		CD163	CD163-mRNA	-0.787	0.111	0.943
CCL24	CCL24	-0.368329	2.88562	-1.94926	0.0692103	0.189783	1.15983		IL15	Il15-mRNA	-0.436	3.11	-6.52	5.65	0.739	0.0109	50.3	0.894	1	Wald	NM_008357.2:854	0.0486625		CCL2	CCL2-mRNA	-1.01	0.0621	0.57
IL-16	IL16	-0.411322	1.64324	-1.97119	0.0664431	0.184961	1.17755		BLK	Blk-mRNA	-0.452	10.7	-21.4	20.5	0.731	3.65e-07	1460000	0.968	1	Wald	NM_007549.2:2198	0.0141246		IFNB1	IFNB1-mRNA	-1.1	0.104	0.893
CXCL14	CXCL14	-0.444149	11.126	-2.3366	0.032946	0.115737	1.4822		CD3E	Cd3e-mRNA	-0.457	0.382	-1.21	0.291	0.728	0.434	1.22	0.276	1	lm.nb	NM_007648.4:380	0.559091		PECAM1	PECAM1-mRNA	-1.13	0.00335	0.0596
serpinb2	SERPINB2	-0.570075	-1.1464	-1.28681	0.216659	0.3714	0.664222		kit	Kit-mRNA	-0.475	0.582	-1.62	0.667	0.72	0.326	1.59	0.446	1	lm.nb	NM_001122733.1:4275	0.350665		CCL21	CCL21-mRNA	-1.42	0.00796	0.105
TGFB2	TGFB2	-0.626059	-2.51851	-1.66469	0.115639	0.261293	0.936895		MS4A1	Ms4a1-mRNA	-0.486	1.77	-3.95	2.97	0.714	0.0648	7.86	0.794	1	Wald	NM_007641.5:166	0.100179		SERPINB2	serpinb2-mRNA	-1.44	0.129	1
CCL28	CCL28	-0.864555	2.64601	-3.44148	0.00339788	0.0234872	2.46879		PPARg	Pparg-mRNA	-0.537	0.166	-0.863	-0.211	0.689	0.55	0.864	0.0179	0.378	lm.nb	NM_011146.1:1060	1.74715		IL4	IL4-mRNA	-1.68	0.128	1
COL1A1	COL1A1	-1.42398	8.02107	-3.09654	0.00699979	0.038975	2.15491		CCL25	Ccl25-mRNA	-0.543	3.92	-8.23	7.14	0.687	0.00334	141	0.895	1	Wald	NM_009138.3:316	0.048177		CXCL12	CXCL12-mRNA	-1.7	0.000112	0.0081
kit	KIT	-1.558	3.64169	-7.45563	1.46e-06	0.000283413	5.83565		TGFB2	Tgfb2-mRNA	-0.572	0.339	-1.24	0.0922	0.673	0.425	1.07	0.142	1	lm.nb	NM_009367.1:1685	0.847712		IL6	IL6-mRNA	-2.2	0.0424	0.406
CCL26	CCL26	-1.65093	-0.70517	-4.54725	0.000338295	0.00474738	3.4707		IFNA7	Ifna1-mRNA	-0.611	1.09	-2.75	1.53	0.655	0.149	2.88	0.6	1	Wald	NM_010502.2:30	0.221849		IFNA7	IFNA7-mRNA	-2.32	0.129	1
CCL27	CCL27	-1.75245	2.20549	-4.41429	0.000444709	0.00571794	3.35192		DPP4	Dpp4-mRNA	-0.688	0.215	-1.11	-0.266	0.621	0.464	0.831	0.0186	0.389	lm.nb	NM_001159543.1:1303	1.73049		PPARG	PPARg-mRNA	-2.42	0.0032	0.058
HSD11B1	HSD11B1	-2.14723	4.78282	-3.4251	0.00351688	0.024025	2.45384		IL17A	Il17a-mRNA	-0.708	2.04	-4.71	3.29	0.612	0.0382	9.8	0.743	1	Wald	NM_010552.3:205	0.129011		CCL27	CCL27-mRNA	-2.45	0.000268	0.0119
PPBP	PPBP	-3.4362	-1.42778	-6.53075	7.3e-06	0.000541957	5.13668		CCL27	Ccl27a-mRNA	-1.04	0.67	-2.35	0.275	0.487	0.196	1.21	0.172	1	lm.nb	NM_001048179.1:265	0.764472		CCL24	CCL24-mRNA	-3.32	0.00552	0.0776
CD207	CD207	-3.60654	1.62527	-6.19909	1.34e-05	0.000729736	4.8729		CD207	Cd207-mRNA	-2.01	0.688	-3.36	-0.666	0.248	0.0972	0.63	0.0264	0.516	lm.nb	NM_144943.3:605	1.5784		IFNA5	IFNA5-mRNA	-5.7	0.00215	0.0436
**aligned IFNA2 with IFNA5 due to probe design; see also note for Canine dataset									***aligned IFNA1 with IFNA5 and IFNA2 with IFNA7 due to probe design; see also note for Canine dataset
									aligned IL1B with IL1 and IL12B with IL12

## Sheet: Dog vs Human BioVenn
BioVenn
	Canine less than p0.05			Human less than p0.05
	FOXO1			USP18
	CXCL10			ISG15
	CCL5			CD38
	TNFRSF17			MS4A1
	CXCL16			CD19
	IL21R			ADAR
	CLA			kit
	CD8A			EDA
	CD3E			TNFRSF17
	ADAR			LAG3
	FOXO3A			PPBP
	CXCL12			PRF1
	CD86			PNOC
	PRF1			TBX21
	CD6			CCL8
	TNF			KLRD1
	CCL13			GZMB
	CCL27			CD207
	PTPRC			CD27
	FAS			IFNG
	GZMA			KLRK1
	CD27			CD215
	CCL28			CXCL11
	WIF1			IL21R
	GZMB			CXCL13
	IFNG			BATF3
	TBX21			SH2D1A
	S100A12			CD8A
	CD215			TNF
	ISG15			CD244
	ADAR2			CD6
	BLK			FCRL2
	CXCL13			CXCL10
	IL12			IL21
	FASLG			CCL4
	MS4A1			FASLG
	SH2D1A			CCL5
	SFRP2			CCL3
	CEACAM1			WIF1
	EOMES			GZMA
	CD244			BLK
	EDA			PTPRC
	IFNA5			FOXP3
	PPBP			PRLR
	FOXP3			PPARa
	USP18			TRAT1
	KLRB1			DCT
	PPARG			CD3E
	PECAM1			CD163
	CCL19			IL10
	TSLP			IL12
	PTGER4			EOMES
	KLRD1			TYR
	PRLR			CCL26
	PROFILLAGRIN			CTSW
	CD84			CD84
	ADRB2			EDAR
	CD19			CCL27
	KLRK1			FMO1
	KIT			CCL7
	CYP1B1			IL15
	CCL24			FLG
	BATF3			CLA
	NK1R			CSF3R
	CTSW			cyp1b1
	CCL21			CCL19
	FCRL2			CCL25
	INVOLUCRIN			S100A12
	CCL3			KLRB1
	RXRG			Scap
	CD40L			CD40L
	IL15			CCL2
	MC5R			Foxo3a
	CPA3			PTGER4
	CCL22			IL6
	VGLL3			CCL28
	LAG3			HSD11B1
	CCL8			DPP4
	CCL4			KRT1
	CYP1A1			rxrg
	IL-16			KRT10
	PPARA			NCR1
	MS4A2			TAC1
	CSF3R			ADRB2
	TGFB3			COL1A1
	IL10			OXTR
	NCR1			Dnmt1
	TRAT1			LOR
	TRKA			TGFB1
	OXTR			S100A1
	IL6			IL1
				KRT5
				Foxo1
				FAS
				CPA3
				CXCL14
				CRHR1
				MTNR1A
				MC1R

## Sheet: Dog vs Mouse vs Human BioVenn
Human		Mouse		Dog
USP18		IL1		CXCL10
ISG15		CSF3R		CCL5
CD38		CXCL11		TNFRSF17
MS4A1		CCL4		CXCL16
CD19		CCL8		IL21R
kit		HIF1A		CLA
TNFRSF17		CCL3		CD8A
LAG3		CCL5		CD3E
PPBP		CCL7		CXCL12
PRF1		CXCL10		CD86
TBX21		CCL2		PRF1
CCL8		PTPRC		CD6
KLRD1		CD38		TNF
GZMB		IL6		CCL27
CD207		CXCL13		PTPRC
CD27		CD84		FAS
IFNG		GZMA		GZMA
KLRK1		TGFB1		CD27
CD215		CCL1		CCL28
CXCL11		CCL17		GZMB
IL21R		ISG15		IFNG
CXCL13		CLA		TBX21
SH2D1A		HSD11B1		CD215
CD8A		CD163		ISG15
TNF		CXCL16		BLK
CD244		USP18		CXCL13
CD6		CD86		IL12
CXCL10		PPARg		FASLG
IL21		DPP4		MS4A1
CCL4		PECAM1		SH2D1A
FASLG		serpinb2		CEACAM1
CCL5		CD207		EOMES
CCL3		CD215		CD244
GZMA		IL-16		IFNA5
BLK		CCL24		PPBP
PTPRC				FOXP3
FOXP3				USP18
CD3E				KLRB1
CD163				PPARG
IL10				PECAM1
IL12				CCL19
EOMES				KLRD1
CCL26				CD84
CTSW				CD19
CD84				KLRK1
CCL27				KIT
CCL7				CCL24
IL15				CTSW
CLA				CCL21
CSF3R				CCL3
CCL19				CD40L
CCL25				IL15
KLRB1				CCL22
CD40L				LAG3
CCL2				CCL8
IL6				CCL4
CCL28				IL-16
HSD11B1				MS4A2
DPP4				CSF3R
NCR1				TGFB3
COL1A1				IL10
TGFB1				NCR1
				IL6
