# Supplementary material for: Using Gene Expression Analysis to Understand Complex Autoimmune Skin Disease Patients: A Series of Four Canine Cutaneous Lupus Erythematosus Cases
Source: Front Vet Sci. 2022 Feb 24;9:778934. doi: 10.3389/fvets.2022.778934 (PMC8907585; doi:10.3389/fvets.2022.778934)
Supplement: Supplementary Table 3 — Complete DEG list. [file Table_3.XLSX]

## Sheet: Sheet1
Upregulated genes in canine CCLE from 92 gene probeset							Downregulated genes in canine CCLE from 92 gene probe set
Gene	Log Fold Change	P-value						Gene	Log Fold Change	P-value
CXCL10	7.07	6.98e-06						IL6	-2.2	0.0424
CCL5	6.56	7.79e-06						PPARG	-2.42	0.0032
PRF1	6.41	0.000137						CCL27	-2.45	0.000268
CD27	6.39	0.000323						CCL24	-3.32	0.00552
CCL28	6.04	0.000341						IFNA5	-5.7	0.00215
GZMA	5.8	0.000315
CXCL13	5.8	0.000981
IL21R	5.19	2.3e-05
MS4A1	5.06	0.00143
ISG15	4.84	0.000586
EOMES	4.5	0.00194
CD8A	4.42	2.59e-05
CD19	4.21	0.00424
TNFRSF17	4.13	9.75e-06
FOXP3	4.12	0.00269
CD40L	4.04	0.0105
TBX21	3.94	0.000431
CD6	3.93	0.000147
CD3E	3.81	8.07e-05
SH2D1A	3.69	0.0015
FASLG	3.67	0.00138
IFNG	3.53	0.000429
CTSW	3.36	0.0073
KLRK1	3.2	0.00479
CLA	3.18	2.43e-05
KLRD1	2.99	0.00375
NCR1	2.64	0.0336
PPBP	2.63	0.00257
CCL19	2.58	0.00346
USP18	2.56	0.0027
IL12	2.47	0.00133
LAG3	2.42	0.0189
TNF	2.36	0.000198
KLRB1	2.35	0.00281
CCL22	2.19	0.0151
CD84	2.06	0.00402
CSF3R	2.03	0.0261
PTPRC	2.01	0.000274
